# Supplementary material for: Rhodiola crenulata polysaccharide alleviates dextran sulfate sodium-induced ulcerative colitis in mice by repairing the intestinal barrier and regulating the intestinal microecology
Source: Front Pharmacol. 2025 Mar 26;16:1519038. doi: 10.3389/fphar.2025.1519038 (PMC11979201; doi:10.3389/fphar.2025.1519038)
Supplement: Supplementary file 1 [file Table2.xlsx]

## Sheet: fastp_stats
Sample_name	Raw_reads	Raw_bases(G)	Clean_reads	Clean_bases(G)	Q20(%)	Q30(%)	GC_content(%)
NC1	130728	0.03	130278	0.03	0.970945	0.924437	0.540881
NC2	97096	0.02	96756	0.02	0.970894	0.924168	0.544817
NC3	144496	0.04	143838	0.04	0.970432	0.923495	0.537655
NC4	149018	0.04	148504	0.04	0.971851	0.925731	0.538793
NC5	128100	0.03	127686	0.03	0.97067	0.923591	0.533229
NC6	178476	0.04	177748	0.04	0.969374	0.920673	0.540444
MC1	85730	0.02	85448	0.02	0.970287	0.922338	0.535949
MC2	239650	0.06	238750	0.06	0.970449	0.922691	0.536197
MC3	171888	0.04	171304	0.04	0.970362	0.923067	0.532978
MC4	93618	0.02	93304	0.02	0.968911	0.91971	0.532043
MC5	116954	0.03	116508	0.03	0.968566	0.918936	0.535007
MC6	104042	0.03	103546	0.03	0.968427	0.9195	0.527767
RCPH1	375386	0.09	373730	0.09	0.970378	0.923779	0.538633
RCPH2	272496	0.07	271490	0.07	0.970942	0.924343	0.535756
RCPH3	258316	0.06	257414	0.06	0.970404	0.92323	0.537049
RCPH4	271170	0.07	270130	0.07	0.969197	0.921485	0.538765
RCPH5	185114	0.05	184396	0.05	0.969486	0.921809	0.543795
RCPH6	278060	0.07	276832	0.07	0.969463	0.921928	0.538315
