# Supplementary material for: Rhodiola crenulata polysaccharide alleviates dextran sulfate sodium-induced ulcerative colitis in mice by repairing the intestinal barrier and regulating the intestinal microecology
Source: Front Pharmacol. 2025 Mar 26;16:1519038. doi: 10.3389/fphar.2025.1519038 (PMC11979201; doi:10.3389/fphar.2025.1519038)
Supplement: Supplementary file 2 [file Table1.xlsx]

## Sheet: otu_tax
OTUID	Kingdom	Phylum	Class	Order	Family	Genus	Species	NC1	NC2	NC3	NC4	NC5	NC6	MC1	MC2	MC3	MC4	MC5	MC6	RCPH1	RCPH2	RCPH3	RCPH4	RCPH5	RCPH6
OTU1	Bacteria	Firmicutes	Clostridia	Clostridiales	Lachnospiraceae	Lachnospiraceae_unclassified	Lachnospiraceae_unclassified	490	232	254	1829	164	399	3041	829	4869	3820	178	5681	6253	9694	10226	10438	10793	4920
OTU2	Bacteria	Bacteroidetes	Bacteroidia	Bacteroidales	Muribaculaceae	uncultured bacterium	uncultured bacterium	2533	1685	1907	2037	1088	2493	974	3344	1680	1095	3929	2070	5776	4047	4026	5633	1521	2307
OTU3	Bacteria	Bacteroidetes	Bacteroidia	Bacteroidales	Muribaculaceae	uncultured bacterium	uncultured bacterium	1169	997	756	1521	910	3607	708	3532	1941	1010	616	655	3082	4338	1882	7175	1534	4864
OTU4	Bacteria	Bacteroidetes	Bacteroidia	Bacteroidales	Muribaculaceae	uncultured bacterium	uncultured bacterium	577	605	361	764	1129	561	473	169	436	400	594	643	8383	3214	4288	2962	5023	8086
OTU5	Bacteria	Firmicutes	Clostridia	Clostridiales	Lachnospiraceae	Lachnospiraceae NK4A136 group	Lachnospiraceae NK4A136 group_unclassified	485	282	1506	151	2416	722	1723	1658	1131	2089	208	769	3576	8395	332	7300	432	5212
OTU6	Bacteria	Epsilonbacteraeota	Campylobacteria	Campylobacterales	Helicobacteraceae	Helicobacter	Helicobacter_unclassified	234	190	1027	1634	1106	1445	916	5309	1499	688	1986	1357	2839	3391	2810	2581	1187	6742
OTU7	Bacteria	Bacteroidetes	Bacteroidia	Bacteroidales	Prevotellaceae	Alloprevotella	uncultured bacterium	4456	2181	6875	3446	4093	2308	457	321	1837	450	34	191	6243	747	1270	298	404	682
OTU8	Bacteria	Bacteroidetes	Bacteroidia	Bacteroidales	Rikenellaceae	Rikenellaceae RC9 gut group	uncultured organism	2765	420	2782	1655	407	1494	685	4230	1603	2953	2269	1302	3290	1868	1558	2767	1917	2024
OTU9	Bacteria	Bacteroidetes	Bacteroidia	Bacteroidales	Muribaculaceae	uncultured bacterium	uncultured bacterium	944	471	1728	735	611	786	179	598	802	523	597	857	8889	1761	2284	2973	1238	2295
OTU10	Bacteria	Bacteroidetes	Bacteroidia	Bacteroidales	Muribaculaceae	Muribaculaceae_unclassified	Muribaculaceae_unclassified	1340	1333	867	2044	243	1312	451	2391	1329	324	871	418	3896	2657	3383	1590	2588	764
OTU11	Bacteria	Bacteroidetes	Bacteroidia	Bacteroidales	Rikenellaceae	Alistipes	uncultured bacterium	674	459	870	1523	1991	1067	672	1070	2134	898	349	1023	1574	1762	1909	1051	1493	2446
OTU12	Bacteria	Verrucomicrobia	Verrucomicrobiae	Verrucomicrobiales	Akkermansiaceae	Akkermansia	uncultured bacterium	267	44	305	160	65	184	51	555	5222	473	139	734	4607	348	4236	1208	177	885
OTU13	Bacteria	Bacteroidetes	Bacteroidia	Bacteroidales	Muribaculaceae	uncultured bacterium	uncultured bacterium	568	420	294	554	439	1788	265	1555	807	451	217	226	1310	1902	870	3273	613	2197
OTU14	Bacteria	Bacteroidetes	Bacteroidia	Bacteroidales	Rikenellaceae	Alistipes	uncultured bacterium	45	36	42	73	39	410	752	212	514	227	1538	836	2512	2510	2735	2225	1974	768
OTU15	Bacteria	Firmicutes	Clostridia	Clostridiales	Ruminococcaceae	Oscillibacter	Oscillibacter_unclassified	14	6	27	28	93	179	459	193	789	478	734	210	1171	1719	4786	2291	1242	1860
OTU16	Bacteria	Bacteroidetes	Bacteroidia	Bacteroidales	Bacteroidaceae	Bacteroides	Bacteroides massiliensis dnLKV3	437	306	619	321	403	928	489	1165	1144	374	1079	1131	2278	1750	668	350	424	1389
OTU17	Bacteria	Bacteroidetes	Bacteroidia	Bacteroidales	Bacteroidaceae	Bacteroides	Bacteroides_unclassified	797	424	584	371	712	795	971	984	811	297	608	592	2904	860	285	862	481	1098
OTU18	Bacteria	Bacteroidetes	Bacteroidia	Bacteroidales	Muribaculaceae	Muribaculaceae_unclassified	Muribaculaceae_unclassified	208	196	217	281	447	385	479	333	239	64	23	1100	2907	1561	1995	1648	1500	433
OTU19	Bacteria	Bacteroidetes	Bacteroidia	Bacteroidales	Rikenellaceae	Rikenellaceae RC9 gut group	uncultured bacterium	271	66	160	230	224	209	142	420	406	384	380	302	1142	1590	1280	3010	975	1496
OTU20	Bacteria	Proteobacteria	Deltaproteobacteria	Desulfovibrionales	Desulfovibrionaceae	Desulfovibrio	uncultured bacterium	769	256	439	394	21	338	174	966	297	316	530	244	1718	1023	1354	722	919	2078
OTU21	Bacteria	Proteobacteria	Deltaproteobacteria	Desulfovibrionales	Desulfovibrionaceae	uncultured	uncultured bacterium	205	127	729	388	681	796	537	1332	578	490	1160	316	704	1055	815	1057	641	734
OTU22	Bacteria	Firmicutes	Clostridia	Clostridiales	Lachnospiraceae	Lachnospiraceae_unclassified	Lachnospiraceae_unclassified	38	28	140	105	118	107	364	1224	468	400	183	406	1384	1787	1808	1784	1831	124
OTU23	Bacteria	Firmicutes	Clostridia	Clostridiales	Lachnospiraceae	Lachnospiraceae_unclassified	Lachnospiraceae_unclassified	146	236	222	413	134	234	819	85	1282	203	1293	242	1172	631	551	589	2001	1620
OTU24	Bacteria	Bacteroidetes	Bacteroidia	Bacteroidales	Muribaculaceae	uncultured bacterium	uncultured bacterium	133	197	106	218	344	202	137	66	136	153	206	192	2481	1068	1215	926	1667	2352
OTU25	Bacteria	Bacteroidetes	Bacteroidia	Bacteroidales	Muribaculaceae	Muribaculaceae_unclassified	Muribaculaceae_unclassified	2072	2124	1100	2097	627	2054	75	419	100	48	47	50	248	151	170	118	70	52
OTU26	Bacteria	Bacteroidetes	Bacteroidia	Bacteroidales	Prevotellaceae	Prevotellaceae UCG-001	uncultured bacterium	281	152	614	339	1248	540	50	189	245	730	284	231	2206	464	1893	444	1099	448
OTU27	Bacteria	Firmicutes	Clostridia	Clostridiales	Lachnospiraceae	Lachnospiraceae_unclassified	Lachnospiraceae_unclassified	156	20	499	458	1516	219	2125	3674	280	49	28	240	289	351	149	361	53	158
OTU28	Bacteria	Bacteroidetes	Bacteroidia	Bacteroidales	Rikenellaceae	Rikenellaceae RC9 gut group	uncultured bacterium	285	64	153	234	171	206	85	420	265	397	280	215	984	1444	1217	2333	623	808
OTU29	Bacteria	Firmicutes	Clostridia	Clostridiales	Ruminococcaceae	Ruminiclostridium	uncultured bacterium	0	15	0	216	0	125	433	833	1251	0	53	98	451	1401	2416	936	373	1408
OTU30	Bacteria	Firmicutes	Erysipelotrichia	Erysipelotrichales	Erysipelotrichaceae	Faecalibaculum	uncultured bacterium	490	221	94	133	24	392	209	2524	733	262	938	432	1754	543	240	150	199	117
OTU31	Bacteria	Bacteroidetes	Bacteroidia	Bacteroidales	Muribaculaceae	uncultured bacterium	uncultured bacterium	883	839	778	1709	364	1811	45	1097	147	23	74	32	359	582	223	60	155	264
OTU32	Bacteria	Firmicutes	Clostridia	Clostridiales	Lachnospiraceae	Lachnospiraceae NK4A136 group	Lachnospiraceae NK4A136 group_unclassified	191	282	887	227	96	56	297	57	1477	239	24	547	536	717	607	1018	925	1097
OTU33	Bacteria	Bacteroidetes	Bacteroidia	Bacteroidales	Muribaculaceae	uncultured bacterium	uncultured bacterium	592	359	492	559	414	499	74	213	180	94	263	149	1882	968	768	811	434	349
OTU34	Bacteria	Bacteroidetes	Bacteroidia	Bacteroidales	Muribaculaceae	uncultured bacterium	uncultured bacterium	1974	1309	753	1970	160	1681	35	544	66	0	49	29	56	66	0	0	0	29
OTU35	Bacteria	Bacteroidetes	Bacteroidia	Bacteroidales	Muribaculaceae	Muribaculaceae_unclassified	Muribaculaceae_unclassified	142	73	77	169	33	235	392	961	871	403	223	171	622	733	992	482	490	1055
OTU36	Bacteria	Bacteroidetes	Bacteroidia	Bacteroidales	Bacteroidaceae	Bacteroides	Bacteroides massiliensis dnLKV3	243	174	297	138	224	431	237	613	638	175	599	600	1256	899	314	191	244	714
OTU37	Bacteria	Bacteroidetes	Bacteroidia	Bacteroidales	Rikenellaceae	Rikenellaceae RC9 gut group	uncultured bacterium	53	5	29	26	106	100	78	172	253	139	236	135	602	844	463	2352	796	1383
OTU38	Bacteria	Bacteroidetes	Bacteroidia	Bacteroidales	Marinifilaceae	Odoribacter	uncultured bacterium	272	132	232	574	272	345	158	965	357	202	548	315	1024	670	551	403	288	376
OTU39	Bacteria	Firmicutes	Clostridia	Clostridiales	Lachnospiraceae	Lachnospiraceae NK4A136 group	Lachnospiraceae NK4A136 group_unclassified	15	9	0	43	50	100	290	3367	345	361	379	80	374	360	57	417	70	1093
OTU40	Bacteria	Bacteroidetes	Bacteroidia	Bacteroidales	Muribaculaceae	Muribaculaceae_unclassified	Muribaculaceae_unclassified	94	114	142	134	219	176	179	152	150	30	0	603	1510	787	902	750	817	257
OTU41	Bacteria	Bacteroidetes	Bacteroidia	Bacteroidales	Rikenellaceae	Alistipes	uncultured bacterium	206	152	503	558	389	369	185	710	419	211	323	277	851	437	386	318	259	432
OTU42	Bacteria	Bacteroidetes	Bacteroidia	Bacteroidales	Bacteroidaceae	Bacteroides	Bacteroides_unclassified	0	0	73	16	409	12	4	129	48	126	104	94	1821	632	261	2978	72	185
OTU43	Bacteria	Firmicutes	Clostridia	Clostridiales	Ruminococcaceae	Ruminiclostridium 6	uncultured bacterium	72	140	85	222	26	115	259	472	1503	910	476	328	256	980	198	220	550	42
OTU44	Bacteria	Bacteroidetes	Bacteroidia	Bacteroidales	Muribaculaceae	uncultured bacterium	uncultured bacterium	521	541	305	366	83	655	56	639	323	82	139	46	1125	332	351	462	204	515
OTU45	Bacteria	Firmicutes	Clostridia	Clostridiales	Lachnospiraceae	Lachnospiraceae_unclassified	Lachnospiraceae_unclassified	30	12	30	35	87	148	15	232	1458	264	874	400	575	1224	27	733	347	113
OTU46	Bacteria	Proteobacteria	Alphaproteobacteria	Rhodospirillales	uncultured	Azospirillum sp. 47_25	Azospirillum sp. 47_25	510	49	268	290	62	50	76	223	419	775	26	148	876	336	734	1427	42	263
OTU47	Bacteria	Proteobacteria	Alphaproteobacteria	Rhodospirillales	uncultured	gut metagenome	gut metagenome	229	29	83	31	42	51	102	558	525	714	48	189	829	322	1115	874	216	484
OTU48	Bacteria	Bacteroidetes	Bacteroidia	Bacteroidales	Muribaculaceae	Muribaculaceae_unclassified	Muribaculaceae_unclassified	103	109	119	108	216	186	199	173	134	43	16	517	1219	633	798	692	593	193
OTU49	Bacteria	Bacteroidetes	Bacteroidia	Bacteroidales	Tannerellaceae	Parabacteroides	Parabacteroides goldsteinii CL02T12C30	267	144	195	173	123	131	68	1159	109	143	175	263	1476	224	344	407	266	285
OTU50	Bacteria	Firmicutes	Clostridia	Clostridiales	Lachnospiraceae	Blautia	Lachnospiraceae bacterium DW59	88	34	914	161	64	21	83	47	30	41	29	17	347	53	827	29	2916	147
OTU51	Bacteria	Bacteroidetes	Bacteroidia	Bacteroidales	Muribaculaceae	uncultured bacterium	uncultured bacterium	531	592	298	398	87	568	55	595	271	0	155	33	845	219	244	292	89	346
OTU52	Bacteria	Firmicutes	Clostridia	Clostridiales	Clostridiales vadinBB60 group	uncultured bacterium	uncultured bacterium	20	59	171	239	5	92	466	425	288	147	24	565	550	1343	165	408	82	491
OTU53	Bacteria	Bacteroidetes	Bacteroidia	Bacteroidales	Tannerellaceae	Parabacteroides	Parabacteroides_unclassified	125	39	17	199	697	332	326	767	821	383	127	193	75	34	164	65	690	469
OTU54	Bacteria	Bacteroidetes	Bacteroidia	Bacteroidales	Muribaculaceae	Muribaculaceae_unclassified	Muribaculaceae_unclassified	868	1152	760	1384	193	983	28	33	24	0	4	5	19	35	9	6	15	0
OTU55	Bacteria	Firmicutes	Clostridia	Clostridiales	Peptococcaceae	uncultured	uncultured bacterium	41	0	28	70	123	164	306	573	593	186	179	82	481	759	836	470	152	363
OTU56	Bacteria	Firmicutes	Clostridia	Clostridiales	Lachnospiraceae	Lachnospiraceae_unclassified	Lachnospiraceae_unclassified	45	296	17	22	27	103	63	409	1169	240	816	66	146	231	168	435	48	1060
OTU57	Bacteria	Firmicutes	Clostridia	Clostridiales	Ruminococcaceae	uncultured	uncultured_unclassified	10	0	26	0	62	48	253	785	411	128	19	140	31	772	1146	300	845	366
OTU58	Bacteria	Firmicutes	Erysipelotrichia	Erysipelotrichales	Erysipelotrichaceae	Turicibacter	uncultured bacterium	7	0	0	0	0	106	262	429	623	185	414	246	565	764	281	506	451	481
OTU59	Bacteria	Bacteroidetes	Bacteroidia	Bacteroidales	Tannerellaceae	Parabacteroides	Parabacteroides_unclassified	57	65	174	26	17	121	92	771	106	65	427	148	1039	475	811	521	128	250
OTU60	Bacteria	Cyanobacteria	Melainabacteria	Gastranaerophilales	uncultured bacterium	uncultured bacterium	uncultured bacterium	127	9	154	9	196	19	9	39	145	17	9	21	1411	259	2478	145	30	187
OTU61	Bacteria	Bacteroidetes	Bacteroidia	Bacteroidales	Marinifilaceae	Odoribacter	uncultured bacterium	330	223	416	690	192	337	76	441	164	90	180	206	359	499	260	234	142	281
OTU62	Bacteria	Firmicutes	Clostridia	Clostridiales	Ruminococcaceae	Oscillibacter	Oscillibacter_unclassified	74	66	186	108	60	185	171	1380	237	217	410	100	218	838	224	234	102	218
OTU63	Bacteria	Bacteroidetes	Bacteroidia	Bacteroidales	Muribaculaceae	uncultured bacterium	uncultured bacterium	138	194	500	196	206	251	60	358	610	153	31	131	809	213	178	194	31	771
OTU64	Bacteria	Bacteroidetes	Bacteroidia	Bacteroidales	Muribaculaceae	uncultured Barnesiella sp.	uncultured Barnesiella sp.	109	101	83	101	60	300	122	768	305	138	257	155	721	377	311	356	491	224
OTU65	Bacteria	Deferribacteres	Deferribacteres	Deferribacterales	Deferribacteraceae	Mucispirillum	uncultured bacterium	50	21	305	59	103	158	168	314	69	97	209	71	215	255	269	399	86	1985
OTU66	Bacteria	Firmicutes	Clostridia	Clostridiales	Ruminococcaceae	Ruminiclostridium 9	Ruminiclostridium 9_unclassified	58	51	95	54	67	109	135	889	170	176	508	102	216	792	461	360	214	233
OTU67	Bacteria	Firmicutes	Clostridia	Clostridiales	Lachnospiraceae	Blautia	Blautia_unclassified	22	46	93	73	46	127	110	408	144	115	127	123	646	340	416	328	1077	362
OTU68	Bacteria	Proteobacteria	Deltaproteobacteria	Desulfovibrionales	Desulfovibrionaceae	Desulfovibrio	uncultured bacterium	213	96	130	180	0	127	54	377	118	101	161	88	553	365	570	248	351	733
OTU69	Bacteria	Patescibacteria	Saccharimonadia	Saccharimonadales	Saccharimonadaceae	Candidatus Saccharimonas	uncultured bacterium	170	83	160	65	152	601	101	291	464	224	111	172	683	268	176	242	141	214
OTU70	Bacteria	Bacteroidetes	Bacteroidia	Bacteroidales	Rikenellaceae	Alistipes	uncultured bacterium	226	140	263	283	137	310	143	49	179	310	29	147	461	263	706	134	188	288
OTU71	Bacteria	Bacteroidetes	Bacteroidia	Bacteroidales	Tannerellaceae	Parabacteroides	Parabacteroides sp. HGS0025	357	253	198	181	226	219	99	270	183	115	225	61	520	291	297	235	266	127
OTU72	Bacteria	Bacteroidetes	Bacteroidia	Bacteroidales	Muribaculaceae	uncultured bacterium	uncultured bacterium	191	243	167	223	129	323	110	271	83	44	172	89	698	312	316	353	203	145
OTU73	Bacteria	Bacteroidetes	Bacteroidia	Bacteroidales	Muribaculaceae	uncultured organism	uncultured organism	557	521	250	395	51	1829	15	97	170	46	12	0	0	0	0	0	0	0
OTU74	Bacteria	Bacteroidetes	Bacteroidia	Bacteroidales	Rikenellaceae	Alistipes	uncultured bacterium	133	175	452	298	731	301	32	292	69	17	16	20	99	101	417	186	87	482
OTU75	Bacteria	Bacteroidetes	Bacteroidia	Bacteroidales	Rikenellaceae	Rikenella	uncultured bacterium	218	180	215	240	175	183	119	294	204	70	72	160	463	234	372	113	108	300
OTU76	Bacteria	Bacteroidetes	Bacteroidia	Bacteroidales	Muribaculaceae	uncultured bacterium	uncultured bacterium	142	157	134	196	133	243	91	263	91	59	137	92	677	319	316	261	173	168
OTU77	Bacteria	Firmicutes	Clostridia	Clostridiales	Lachnospiraceae	Lachnoclostridium	Lachnoclostridium_unclassified	0	18	0	33	0	54	887	193	180	350	82	167	282	608	100	102	44	542
OTU78	Bacteria	Firmicutes	Clostridia	Clostridiales	Lachnospiraceae	Lachnospiraceae NK4A136 group	Lachnospiraceae NK4A136 group_unclassified	11	44	98	16	0	36	52	61	107	371	233	125	597	670	204	290	186	485
OTU79	Bacteria	Bacteroidetes	Bacteroidia	Bacteroidales	Muribaculaceae	Muribaculaceae_unclassified	Muribaculaceae_unclassified	53	39	39	90	49	107	48	283	182	0	107	24	511	159	295	142	132	1324
OTU80	Bacteria	Bacteroidetes	Bacteroidia	Bacteroidales	Muribaculaceae	uncultured bacterium	uncultured bacterium	238	217	142	231	148	323	17	109	77	90	11	362	83	226	122	474	12	673
OTU81	Bacteria	Bacteroidetes	Bacteroidia	Bacteroidales	Muribaculaceae	uncultured bacterium	uncultured bacterium	629	441	313	719	101	829	0	283	35	25	0	0	61	58	36	0	16	0
OTU82	Bacteria	Bacteroidetes	Bacteroidia	Bacteroidales	Muribaculaceae	uncultured bacterium	uncultured bacterium	311	290	311	346	112	425	39	226	73	6	54	110	330	264	269	192	66	119
OTU83	Bacteria	Bacteroidetes	Bacteroidia	Bacteroidales	Muribaculaceae	uncultured bacterium	uncultured bacterium	106	75	283	108	126	101	131	34	195	165	34	208	497	136	288	374	147	481
OTU84	Bacteria	Bacteroidetes	Bacteroidia	Bacteroidales	Muribaculaceae	uncultured bacterium	uncultured bacterium	670	526	384	700	65	762	0	209	17	0	0	0	21	35	0	0	0	0
OTU85	Bacteria	Firmicutes	Clostridia	Clostridiales	Ruminococcaceae	Ruminococcaceae UCG-014	uncultured bacterium	0	0	60	14	0	44	8	660	120	310	127	122	399	120	287	102	445	561
OTU86	Bacteria	Bacteroidetes	Bacteroidia	Bacteroidales	Bacteroidaceae	Bacteroides	Bacteroides_unclassified	163	51	124	124	150	116	224	259	176	68	162	142	692	172	85	235	139	278
OTU87	Bacteria	Firmicutes	Clostridia	Clostridiales	Ruminococcaceae	Ruminiclostridium	uncultured bacterium	105	105	207	241	240	103	150	265	75	81	89	130	165	233	390	417	149	159
OTU88	Bacteria	Bacteroidetes	Bacteroidia	Bacteroidales	Bacteroidaceae	Bacteroides	Bacteroides_unclassified	86	77	135	44	86	158	111	229	256	80	282	249	487	329	124	75	81	316
OTU89	Bacteria	Bacteroidetes	Bacteroidia	Bacteroidales	Muribaculaceae	uncultured bacterium	uncultured bacterium	293	311	153	214	33	268	30	308	117	0	84	35	514	178	163	205	86	199
OTU90	Bacteria	Firmicutes	Clostridia	Clostridiales	Ruminococcaceae	[Eubacterium] coprostanoligenes group	gut metagenome	397	418	475	544	224	0	0	266	32	126	48	92	363	0	124	0	20	47
OTU91	Bacteria	Bacteroidetes	Bacteroidia	Bacteroidales	Muribaculaceae	uncultured bacterium	uncultured bacterium	564	799	539	916	103	170	17	15	4	9	7	7	0	0	0	0	0	0
OTU92	Bacteria	Firmicutes	Clostridia	Clostridiales	Lachnospiraceae	Lachnospiraceae_unclassified	Lachnospiraceae_unclassified	57	5	40	37	55	205	128	204	153	121	94	123	125	330	413	366	255	429
OTU93	Bacteria	Bacteroidetes	Bacteroidia	Bacteroidales	Bacteroidaceae	Bacteroides	Bacteroides_unclassified	31	50	17	11	21	118	536	362	374	163	76	241	227	204	104	223	216	124
OTU94	Bacteria	Bacteroidetes	Bacteroidia	Bacteroidales	Prevotellaceae	Prevotellaceae NK3B31 group	uncultured bacterium	305	216	849	279	1157	67	10	38	102	5	5	0	0	0	0	0	0	0
OTU95	Bacteria	Bacteroidetes	Bacteroidia	Bacteroidales	Muribaculaceae	Muribaculaceae_unclassified	Muribaculaceae_unclassified	129	117	101	206	34	366	28	108	61	31	0	68	335	161	423	369	191	258
OTU96	Bacteria	Firmicutes	Clostridia	Clostridiales	Lachnospiraceae	Lachnospiraceae NK4A136 group	uncultured bacterium	0	0	0	0	28	78	285	190	63	188	678	0	47	239	243	157	232	504
OTU97	Bacteria	Bacteroidetes	Bacteroidia	Bacteroidales	Muribaculaceae	uncultured bacterium	uncultured bacterium	44	42	46	49	9	121	53	230	225	57	60	35	346	328	691	160	150	225
OTU98	Bacteria	Firmicutes	Clostridia	Clostridiales	Ruminococcaceae	Ruminiclostridium 9	Ruminiclostridium 9_unclassified	68	28	203	81	79	76	70	470	103	40	213	97	228	179	307	266	102	221
OTU99	Bacteria	Bacteroidetes	Bacteroidia	Bacteroidales	Rikenellaceae	Rikenella	uncultured bacterium	196	154	142	198	120	124	117	229	115	63	75	118	323	175	251	95	72	199
OTU100	Bacteria	Firmicutes	Clostridia	Clostridiales	Lachnospiraceae	Lachnospiraceae NK4A136 group	Clostridiales bacterium CIEAF 020	0	58	107	24	19	98	0	32	20	8	11	0	59	50	0	41	1570	660
OTU101	Bacteria	Bacteroidetes	Bacteroidia	Bacteroidales	Muribaculaceae	uncultured bacterium	uncultured bacterium	158	206	157	219	153	391	0	281	160	0	276	22	236	59	153	39	29	128
OTU102	Bacteria	Firmicutes	Clostridia	Clostridiales	Lachnospiraceae	Lachnospiraceae NK4A136 group	Lachnospiraceae NK4A136 group_unclassified	0	6	0	29	0	51	120	1192	106	137	155	22	115	119	21	163	30	378
OTU103	Bacteria	Bacteroidetes	Bacteroidia	Bacteroidales	Muribaculaceae	Muribaculaceae_unclassified	Muribaculaceae_unclassified	224	493	391	245	317	644	23	27	60	7	7	5	0	0	0	10	27	98
OTU104	Bacteria	Firmicutes	Clostridia	Clostridiales	Lachnospiraceae	Lachnospiraceae_unclassified	Lachnospiraceae_unclassified	501	104	232	541	1004	82	0	26	62	0	0	0	0	0	0	0	0	0
OTU105	Bacteria	Bacteroidetes	Bacteroidia	Bacteroidales	Muribaculaceae	uncultured bacterium	uncultured bacterium	22	28	24	65	18	66	109	274	256	110	73	55	174	250	335	166	148	330
OTU106	Bacteria	Firmicutes	Clostridia	Clostridiales	Lachnospiraceae	ASF356	uncultured bacterium	591	19	54	158	134	50	16	81	114	178	264	31	46	108	42	108	168	332
OTU107	Bacteria	Bacteroidetes	Bacteroidia	Bacteroidales	Muribaculaceae	Muribaculaceae_unclassified	Muribaculaceae_unclassified	57	60	33	100	16	95	116	246	279	43	247	52	286	158	133	112	56	403
OTU108	Bacteria	Bacteroidetes	Bacteroidia	Bacteroidales	Muribaculaceae	uncultured bacterium	uncultured bacterium	127	97	252	88	89	98	30	164	304	64	31	44	446	95	82	87	0	376
OTU109	Bacteria	Bacteroidetes	Bacteroidia	Bacteroidales	Muribaculaceae	uncultured bacterium	uncultured bacterium	68	93	270	89	114	94	37	185	277	67	25	43	443	90	100	97	0	344
OTU110	Bacteria	Firmicutes	Clostridia	Clostridiales	Ruminococcaceae	Ruminococcaceae UCG-014	Ruminococcaceae UCG-014_unclassified	0	0	0	0	0	0	0	0	0	0	0	0	1179	372	290	99	90	324
OTU111	Bacteria	Bacteroidetes	Bacteroidia	Bacteroidales	Muribaculaceae	Muribaculum	uncultured bacterium	364	375	162	320	94	252	52	118	25	0	38	6	237	41	90	52	96	18
OTU112	Bacteria	Cyanobacteria	Melainabacteria	Gastranaerophilales	Gastranaerophilales_unclassified	Gastranaerophilales_unclassified	Gastranaerophilales_unclassified	47	7	67	96	535	31	9	108	237	31	12	139	459	54	196	125	19	106
OTU113	Bacteria	Firmicutes	Clostridia	Clostridiales	Ruminococcaceae	Ruminiclostridium 9	uncultured bacterium	15	0	74	0	6	13	39	33	155	16	99	648	112	543	127	206	81	81
OTU114	Bacteria	Bacteroidetes	Bacteroidia	Bacteroidales	Muribaculaceae	uncultured Bacteroidales bacterium	uncultured Bacteroidales bacterium	294	324	179	254	733	296	19	21	50	0	0	0	14	8	19	20	13	0
OTU115	Bacteria	Firmicutes	Clostridia	Clostridiales	Lachnospiraceae	Lachnospiraceae_unclassified	Lachnospiraceae_unclassified	0	36	12	0	28	87	109	227	254	35	310	108	168	370	213	45	96	137
OTU116	Bacteria	Firmicutes	Clostridia	Clostridiales	Ruminococcaceae	Ruminococcaceae UCG-014	Ruminococcaceae UCG-014_unclassified	36	16	0	0	24	39	50	211	136	100	83	135	246	205	104	325	117	401
OTU117	Bacteria	Bacteroidetes	Bacteroidia	Bacteroidales	Muribaculaceae	uncultured bacterium	uncultured bacterium	119	142	89	172	133	321	0	433	236	29	187	0	112	55	79	0	0	114
OTU118	Bacteria	Epsilonbacteraeota	Campylobacteria	Campylobacterales	Helicobacteraceae	Helicobacter	Helicobacter_unclassified	121	235	12	106	164	176	55	20	78	22	9	89	194	328	264	85	40	199
OTU119	Bacteria	Firmicutes	Clostridia	Clostridiales	Lachnospiraceae	Lachnospiraceae_unclassified	Lachnospiraceae_unclassified	156	57	56	137	295	35	187	35	292	75	49	44	139	28	126	120	228	119
OTU120	Bacteria	Firmicutes	Clostridia	Clostridiales	Ruminococcaceae	Ruminococcaceae UCG-014	unidentified	12	0	0	0	96	48	14	95	145	141	86	22	170	72	164	52	121	915
OTU121	Bacteria	Firmicutes	Clostridia	Clostridiales	Lachnospiraceae	Lachnospiraceae NK4A136 group	Lachnospiraceae NK4A136 group_unclassified	0	0	0	0	0	86	0	43	545	0	917	0	0	0	0	0	0	517
OTU122	Bacteria	Firmicutes	Clostridia	Clostridiales	Lachnospiraceae	Lachnospiraceae NK4A136 group	Lachnospiraceae NK4A136 group_unclassified	90	127	97	99	21	10	0	21	138	60	61	0	77	14	37	0	21	1211
OTU123	Bacteria	Bacteroidetes	Bacteroidia	Bacteroidales	Muribaculaceae	uncultured Bacteroidales bacterium	uncultured Bacteroidales bacterium	77	104	54	51	11	628	11	47	51	47	110	66	125	134	51	239	102	166
OTU124	Bacteria	Firmicutes	Clostridia	Clostridiales	Lachnospiraceae	Lachnospiraceae NK4A136 group	uncultured bacterium	75	70	81	758	593	403	0	45	44	0	0	0	0	0	0	0	0	0
OTU125	Bacteria	Firmicutes	Clostridia	Clostridiales	Ruminococcaceae	Ruminiclostridium 5	uncultured bacterium	22	11	16	9	133	30	44	161	469	295	102	258	77	87	33	66	115	137
OTU126	Bacteria	Firmicutes	Clostridia	Clostridiales	Lachnospiraceae	Lachnospiraceae_unclassified	Lachnospiraceae_unclassified	79	65	102	183	54	16	13	82	144	0	0	198	560	117	7	346	7	53
OTU127	Bacteria	Patescibacteria	Saccharimonadia	Saccharimonadales	Saccharimonadaceae	Candidatus Saccharimonas	uncultured bacterium	63	0	74	30	65	210	20	111	248	145	53	87	368	104	145	80	34	148
OTU128	Bacteria	Proteobacteria	Gammaproteobacteria	Betaproteobacteriales	Burkholderiaceae	Parasutterella	Burkholderiales bacterium YL45	71	66	40	51	0	49	52	265	76	88	89	180	631	94	61	67	0	82
OTU129	Bacteria	Firmicutes	Clostridia	Clostridiales	Peptostreptococcaceae	Romboutsia	Romboutsia_unclassified	0	2	5	0	0	25	17	79	66	36	310	259	610	212	74	51	90	91
OTU130	Bacteria	Bacteroidetes	Bacteroidia	Bacteroidales	Muribaculaceae	uncultured Bacteroidales bacterium	uncultured Bacteroidales bacterium	155	261	163	170	78	396	14	47	29	0	7	19	225	102	98	66	35	47
OTU131	Bacteria	Firmicutes	Clostridia	Clostridiales	Ruminococcaceae	Ruminococcaceae_unclassified	Ruminococcaceae_unclassified	148	22	33	13	75	18	82	86	130	173	30	107	186	311	139	46	159	152
OTU132	Bacteria	Firmicutes	Clostridia	Clostridiales	Peptococcaceae	uncultured	uncultured bacterium	46	82	260	65	42	86	79	296	39	137	190	89	45	10	14	15	227	186
OTU133	Bacteria	Bacteroidetes	Bacteroidia	Bacteroidales	Bacteroidaceae	Bacteroides	Bacteroides_unclassified	0	74	84	84	173	147	24	332	121	37	75	63	119	272	32	50	37	166
OTU134	Bacteria	Firmicutes	Clostridia	Clostridiales	Clostridiales vadinBB60 group	uncultured bacterium	uncultured bacterium	30	49	0	100	31	50	13	655	47	15	74	13	284	203	107	10	70	127
OTU135	Bacteria	Firmicutes	Clostridia	Clostridiales	Lachnospiraceae	Lachnospiraceae_unclassified	Lachnospiraceae_unclassified	0	0	0	12	0	44	0	87	11	0	487	334	30	57	99	25	70	598
OTU136	Bacteria	Bacteroidetes	Bacteroidia	Bacteroidales	Muribaculaceae	uncultured bacterium	uncultured bacterium	78	92	85	68	83	210	45	447	83	49	97	38	141	80	57	65	31	95
OTU137	Bacteria	Proteobacteria	Gammaproteobacteria	Betaproteobacteriales	Burkholderiaceae	Parasutterella	Burkholderiales bacterium YL45	72	71	0	62	0	38	30	242	46	54	66	142	670	94	72	55	51	55
OTU138	Bacteria	Firmicutes	Clostridia	Clostridiales	Lachnospiraceae	Lachnospiraceae_unclassified	Lachnospiraceae_unclassified	75	255	676	250	10	27	10	19	119	88	178	21	0	0	11	0	0	61
OTU139	Bacteria	Firmicutes	Clostridia	Clostridiales	Ruminococcaceae	Ruminococcus 1	Ruminococcus 1_unclassified	14	3	38	30	283	12	26	76	127	285	21	46	344	327	37	98	0	10
OTU140	Bacteria	Firmicutes	Clostridia	Clostridiales	Ruminococcaceae	Oscillibacter	uncultured bacterium	102	0	91	36	140	41	108	159	42	185	100	0	65	78	103	193	191	95
OTU141	Bacteria	Patescibacteria	Saccharimonadia	Saccharimonadales	Saccharimonadaceae	Candidatus Saccharimonas	uncultured bacterium	116	0	104	29	107	839	0	0	77	0	0	28	158	0	51	62	32	115
OTU142	Bacteria	Firmicutes	Clostridia	Clostridiales	Ruminococcaceae	Ruminococcaceae UCG-014	uncultured bacterium	0	0	0	0	0	0	0	70	0	104	0	67	207	69	133	106	60	901
OTU143	Bacteria	Bacteroidetes	Bacteroidia	Bacteroidales	Muribaculaceae	uncultured bacterium	uncultured bacterium	91	89	89	116	96	214	26	373	45	34	121	49	136	78	41	57	0	60
OTU144	Bacteria	Firmicutes	Clostridia	Clostridiales	Ruminococcaceae	Ruminococcaceae_unclassified	Ruminococcaceae_unclassified	48	43	28	94	58	72	88	45	146	134	48	91	56	128	139	40	318	138
OTU145	Bacteria	Bacteroidetes	Bacteroidia	Bacteroidales	Muribaculaceae	uncultured bacterium	uncultured bacterium	111	99	87	132	127	256	0	228	152	0	151	0	110	42	70	0	0	131
OTU146	Bacteria	Proteobacteria	Deltaproteobacteria	Desulfovibrionales	Desulfovibrionaceae	Bilophila	uncultured bacterium	53	8	68	37	64	100	53	173	71	15	111	11	121	237	161	169	94	145
OTU147	Bacteria	Firmicutes	Clostridia	Clostridiales	Ruminococcaceae	Ruminococcaceae_unclassified	Ruminococcaceae_unclassified	16	10	23	27	17	0	28	44	11	18	23	83	126	971	96	67	15	103
OTU148	Bacteria	Patescibacteria	Saccharimonadia	Saccharimonadales	Saccharimonadaceae	Candidatus Saccharimonas	uncultured bacterium	83	41	192	46	70	149	0	87	127	0	55	55	363	38	81	54	52	143
OTU149	Bacteria	Firmicutes	Clostridia	Clostridiales	Lachnospiraceae	Lachnospiraceae NK4A136 group	Lachnospiraceae NK4A136 group_unclassified	240	61	48	136	603	386	14	28	69	11	15	0	0	0	0	0	0	0
OTU150	Bacteria	Firmicutes	Clostridia	Clostridiales	Ruminococcaceae	Ruminococcaceae_unclassified	Ruminococcaceae_unclassified	40	0	73	49	24	43	80	198	78	30	47	62	112	234	67	124	154	178
OTU151	Bacteria	Bacteroidetes	Bacteroidia	Bacteroidales	Muribaculaceae	uncultured bacterium	uncultured bacterium	23	0	52	0	87	89	46	75	90	58	89	47	220	171	134	136	38	227
OTU152	Bacteria	Firmicutes	Clostridia	Clostridiales	Ruminococcaceae	Butyricicoccus	uncultured bacterium	0	0	21	0	84	59	311	662	41	80	205	0	31	33	0	0	15	31
OTU153	Bacteria	Bacteroidetes	Bacteroidia	Bacteroidales	Bacteroidaceae	Bacteroides	Bacteroides_unclassified	47	45	55	108	138	119	0	282	92	0	76	48	82	226	0	62	41	138
OTU154	Bacteria	Proteobacteria	Gammaproteobacteria	Enterobacteriales	Enterobacteriaceae	Escherichia-Shigella	Escherichia-Shigella_unclassified	0	0	0	9	0	18	35	1228	41	55	10	0	33	28	22	5	5	13
OTU155	Bacteria	Firmicutes	Bacilli	Lactobacillales	Lactobacillaceae	Lactobacillus	Lactobacillus_unclassified	106	182	38	52	91	175	27	78	71	32	85	16	216	97	62	90	32	40
OTU156	Bacteria	Bacteroidetes	Bacteroidia	Bacteroidales	Muribaculaceae	Muribaculum	uncultured bacterium	275	304	134	247	52	148	0	47	0	0	0	0	142	0	44	0	63	0
OTU157	Bacteria	Firmicutes	Clostridia	Clostridiales	Ruminococcaceae	Ruminococcaceae_unclassified	Ruminococcaceae_unclassified	0	0	0	111	8	20	20	213	0	11	140	0	230	24	57	191	245	150
OTU158	Bacteria	Firmicutes	Clostridia	Clostridiales	Lachnospiraceae	Lachnospiraceae_unclassified	Lachnospiraceae_unclassified	106	514	194	104	38	423	13	0	0	0	0	0	27	0	0	0	0	0
OTU159	Bacteria	Bacteroidetes	Bacteroidia	Bacteroidales	Rikenellaceae	Alistipes	uncultured bacterium	19	28	55	211	282	90	0	18	32	14	17	67	41	183	47	188	0	120
OTU160	Bacteria	Bacteroidetes	Bacteroidia	Bacteroidales	Muribaculaceae	Muribaculum	uncultured bacterium	224	261	135	265	45	196	0	0	15	0	0	0	110	40	61	0	43	11
OTU161	Bacteria	Firmicutes	Clostridia	Clostridiales	Ruminococcaceae	Ruminococcaceae UCG-014	Ruminococcaceae UCG-014_unclassified	18	39	0	0	13	9	0	94	37	5	16	82	249	41	299	168	172	86
OTU162	Bacteria	Firmicutes	Clostridia	Clostridiales	Ruminococcaceae	Ruminococcaceae_unclassified	Ruminococcaceae_unclassified	118	132	157	103	19	248	26	96	41	15	39	36	204	19	29	16	7	12
OTU163	Bacteria	Firmicutes	Clostridia	Clostridiales	Lachnospiraceae	Lachnospiraceae_unclassified	Lachnospiraceae_unclassified	0	0	8	0	59	29	60	612	122	58	102	88	14	44	18	34	6	44
OTU164	Bacteria	Tenericutes	Mollicutes	Mollicutes RF39	Mollicutes RF39_unclassified	Mollicutes RF39_unclassified	Mollicutes RF39_unclassified	15	0	8	0	48	93	4	179	58	28	4	19	240	87	117	79	80	191
OTU165	Bacteria	Bacteroidetes	Bacteroidia	Bacteroidales	Muribaculaceae	uncultured bacterium	uncultured bacterium	66	83	127	64	370	90	14	95	42	25	9	13	99	61	17	23	0	28
OTU166	Bacteria	Bacteroidetes	Bacteroidia	Bacteroidales	Tannerellaceae	Parabacteroides	Parabacteroides_unclassified	0	14	38	0	0	22	14	164	35	26	103	38	238	146	167	115	21	58
OTU167	Bacteria	Firmicutes	Clostridia	Clostridiales	Lachnospiraceae	Lachnospiraceae NK4A136 group	Lachnospiraceae NK4A136 group_unclassified	69	76	56	43	0	0	0	0	0	0	0	7	10	14	0	0	0	905
OTU168	Bacteria	Firmicutes	Clostridia	Clostridiales	Ruminococcaceae	Ruminococcaceae UCG-014	Ruminococcaceae UCG-014_unclassified	0	32	0	20	20	43	0	268	94	37	58	96	205	105	41	60	19	72
OTU169	Bacteria	Firmicutes	Erysipelotrichia	Erysipelotrichales	Erysipelotrichaceae	Erysipelotrichaceae_unclassified	Erysipelotrichaceae_unclassified	81	39	0	16	187	82	51	136	109	38	73	21	82	130	25	30	52	9
OTU170	Bacteria	Firmicutes	Clostridia	Clostridiales	Lachnospiraceae	Lachnospiraceae_unclassified	Lachnospiraceae_unclassified	47	0	26	0	52	27	0	134	68	50	42	0	144	38	199	60	172	97
OTU171	Bacteria	Firmicutes	Clostridia	Clostridiales	Ruminococcaceae	Ruminococcaceae UCG-014	uncultured bacterium	20	37	46	19	17	7	44	63	71	58	14	180	132	90	50	41	62	145
OTU172	Bacteria	Bacteroidetes	Bacteroidia	Bacteroidales	Tannerellaceae	Parabacteroides	Parabacteroides_unclassified	0	0	52	0	0	0	0	152	31	0	88	35	251	100	195	100	26	51
OTU173	Bacteria	Bacteroidetes	Bacteroidia	Bacteroidales	Rikenellaceae	Alistipes	gut metagenome	61	57	67	136	16	51	11	205	70	23	33	24	123	62	35	59	10	28
OTU174	Bacteria	Proteobacteria	Deltaproteobacteria	Desulfovibrionales	Desulfovibrionaceae	uncultured	uncultured Desulfovibrionales bacterium	0	2	23	17	19	41	58	154	82	33	62	22	45	144	100	61	102	101
OTU175	Bacteria	Bacteroidetes	Bacteroidia	Bacteroidales	Muribaculaceae	uncultured bacterium	uncultured bacterium	0	15	41	12	0	19	15	53	36	0	18	103	158	68	56	245	69	135
OTU176	Bacteria	Firmicutes	Clostridia	Clostridiales	Lachnospiraceae	GCA-900066575	uncultured bacterium	13	10	46	22	0	0	50	178	40	39	53	14	96	95	168	53	103	61
OTU177	Bacteria	Firmicutes	Clostridia	Clostridiales	Lachnospiraceae	Lachnospiraceae_unclassified	Lachnospiraceae_unclassified	9	18	24	19	34	21	19	92	64	16	18	42	149	126	41	114	47	172
OTU178	Bacteria	Patescibacteria	Saccharimonadia	Saccharimonadales	Saccharimonadaceae	Candidatus Saccharimonas	uncultured bacterium	35	16	74	28	72	240	13	57	101	39	27	22	94	0	44	40	20	72
OTU179	Bacteria	Bacteroidetes	Bacteroidia	Bacteroidales	Bacteroidaceae	Bacteroides	Bacteroides acidifaciens	54	35	168	130	29	482	3	23	20	0	7	3	0	0	0	0	0	37
OTU180	Bacteria	Firmicutes	Clostridia	Clostridiales	Lachnospiraceae	Lachnospiraceae_unclassified	Lachnospiraceae_unclassified	23	0	41	41	39	12	19	0	16	36	0	5	69	71	186	20	41	367
OTU181	Bacteria	Firmicutes	Clostridia	Clostridiales	Lachnospiraceae	Marvinbryantia	uncultured bacterium	186	142	75	384	123	45	0	9	13	0	0	0	0	0	0	0	0	0
OTU182	Bacteria	Firmicutes	Clostridia	Clostridiales	Lachnospiraceae	Tyzzerella	uncultured bacterium	28	72	74	83	46	18	36	231	12	32	39	20	48	27	29	34	55	92
OTU183	Bacteria	Patescibacteria	Saccharimonadia	Saccharimonadales	Saccharimonadaceae	Candidatus Saccharimonas	uncultured bacterium	0	0	53	24	51	120	0	63	109	29	31	27	196	31	39	34	97	67
OTU184	Bacteria	Firmicutes	Clostridia	Clostridiales	Lachnospiraceae	Lachnospiraceae_unclassified	Lachnospiraceae_unclassified	0	0	0	0	0	0	0	81	0	0	0	0	13	0	0	16	156	702
OTU185	Bacteria	Firmicutes	Clostridia	Clostridiales	Ruminococcaceae	Ruminococcaceae_unclassified	Ruminococcaceae_unclassified	144	56	83	175	69	0	0	43	53	54	0	0	90	0	40	99	56	0
OTU186	Bacteria	Bacteroidetes	Bacteroidia	Bacteroidales	Muribaculaceae	uncultured bacterium	uncultured bacterium	52	52	29	46	0	63	0	51	32	0	0	0	236	62	80	116	47	93
OTU187	Bacteria	Firmicutes	Clostridia	Clostridiales	Peptostreptococcaceae	Romboutsia	Romboutsia_unclassified	0	0	0	2	0	22	0	0	0	0	159	132	321	156	49	35	35	39
OTU188	Bacteria	Bacteroidetes	Bacteroidia	Bacteroidales	Muribaculaceae	uncultured bacterium	uncultured bacterium	31	38	47	64	52	46	9	92	41	8	0	36	311	36	43	53	18	23
OTU189	Bacteria	Firmicutes	Clostridia	Clostridiales	Ruminococcaceae	Anaerotruncus	uncultured bacterium	162	109	43	129	37	62	10	57	18	11	19	15	27	33	24	55	33	88
OTU190	Bacteria	Firmicutes	Clostridia	Clostridiales	Lachnospiraceae	Lachnospiraceae_unclassified	Lachnospiraceae_unclassified	0	3	0	0	16	13	54	121	65	52	12	42	84	176	155	74	18	47
OTU191	Bacteria	Firmicutes	Clostridia	Clostridiales	Lachnospiraceae	Lachnospiraceae NK4A136 group	Lachnospiraceae NK4A136 group_unclassified	0	0	0	0	0	47	0	36	203	0	386	0	0	0	0	0	0	260
OTU192	Bacteria	Firmicutes	Clostridia	Clostridiales	Lachnospiraceae	Lachnospiraceae NK4A136 group	Lachnospiraceae NK4A136 group_unclassified	199	40	48	77	355	199	0	0	0	0	0	0	0	0	0	0	0	0
OTU193	Bacteria	Firmicutes	Clostridia	Clostridiales	Ruminococcaceae	Ruminiclostridium 6	uncultured bacterium	30	0	0	0	299	12	0	28	12	0	0	7	97	20	193	134	0	69
OTU194	Bacteria	Firmicutes	Clostridia	Clostridiales	Ruminococcaceae	[Eubacterium] coprostanoligenes group	gut metagenome	0	0	0	0	0	352	138	0	157	0	0	0	49	141	0	55	0	0
OTU195	Bacteria	Firmicutes	Clostridia	Clostridiales	Ruminococcaceae	Ruminococcaceae_unclassified	Ruminococcaceae_unclassified	16	0	12	0	0	32	251	73	52	182	34	18	23	6	17	100	20	50
OTU196	Bacteria	Firmicutes	Clostridia	Clostridiales	Ruminococcaceae	Oscillibacter	Oscillibacter_unclassified	17	87	74	0	0	62	0	31	0	35	167	0	0	22	49	171	18	140
OTU197	Bacteria	Firmicutes	Clostridia	Clostridiales	Lachnospiraceae	Lachnospiraceae NK4A136 group	Lachnospiraceae NK4A136 group_unclassified	0	0	0	0	0	0	0	0	209	0	416	0	0	0	0	0	0	248
OTU198	Bacteria	Bacteroidetes	Bacteroidia	Bacteroidales	Muribaculaceae	Muribaculaceae_unclassified	Muribaculaceae_unclassified	43	29	33	65	0	149	0	0	0	0	0	0	102	60	132	129	51	66
OTU199	Bacteria	Firmicutes	Clostridia	Clostridiales	Ruminococcaceae	Ruminococcaceae_unclassified	Ruminococcaceae_unclassified	103	36	41	177	84	0	0	0	12	0	0	40	37	92	23	23	167	11
OTU200	Bacteria	Firmicutes	Clostridia	Clostridiales	Lachnospiraceae	Roseburia	uncultured bacterium	24	0	0	0	0	0	84	20	37	55	0	0	62	201	28	15	7	309
OTU201	Bacteria	Firmicutes	Clostridia	Clostridiales	Ruminococcaceae	uncultured	uncultured_unclassified	84	32	0	54	51	52	31	117	18	30	44	18	53	66	27	47	45	52
OTU202	Bacteria	Firmicutes	Clostridia	Clostridiales	Ruminococcaceae	Ruminococcaceae UCG-014	Ruminococcaceae UCG-014_unclassified	13	0	0	14	0	23	54	95	31	0	71	45	170	40	48	83	18	111
OTU203	Bacteria	Firmicutes	Clostridia	Clostridiales	Ruminococcaceae	Ruminiclostridium 9	Ruminiclostridium 9_unclassified	0	0	28	0	0	30	26	229	23	24	24	0	78	97	142	46	0	57
OTU204	Bacteria	Firmicutes	Clostridia	Clostridiales	Ruminococcaceae	Ruminiclostridium	uncultured bacterium	18	9	0	32	33	17	14	34	20	54	28	0	107	132	16	105	87	89
OTU205	Bacteria	Firmicutes	Clostridia	Clostridiales	Ruminococcaceae	Ruminococcaceae UCG-009	Ruminococcaceae UCG-009_unclassified	13	14	41	50	15	35	15	160	38	47	37	26	57	47	22	61	27	89
OTU206	Bacteria	Firmicutes	Clostridia	Clostridiales	Lachnospiraceae	Lachnospiraceae_unclassified	Lachnospiraceae_unclassified	14	0	210	0	537	0	0	0	25	0	0	0	0	0	0	0	0	0
OTU207	Bacteria	Firmicutes	Clostridia	Clostridiales	Ruminococcaceae	Intestinimonas	Intestinimonas_unclassified	0	12	0	16	25	17	0	100	37	0	37	40	69	152	102	115	32	29
OTU208	Bacteria	Firmicutes	Clostridia	Clostridiales	Lachnospiraceae	GCA-900066575	uncultured bacterium	16	0	61	95	84	10	15	75	30	19	10	12	119	38	95	46	33	19
OTU209	Bacteria	Firmicutes	Clostridia	Clostridiales	Ruminococcaceae	Ruminiclostridium	uncultured bacterium	21	0	41	39	41	19	15	82	28	27	39	18	52	127	53	111	28	35
OTU210	Bacteria	Bacteroidetes	Bacteroidia	Bacteroidales	Bacteroidaceae	Bacteroides	Bacteroides_unclassified	0	5	0	0	0	33	26	37	0	0	37	97	255	48	96	69	25	45
OTU211	Bacteria	Bacteroidetes	Bacteroidia	Bacteroidales	Muribaculaceae	uncultured Bacteroidales bacterium	uncultured Bacteroidales bacterium	37	57	14	0	0	194	0	0	22	0	43	23	46	76	21	117	34	82
OTU212	Bacteria	Proteobacteria	Gammaproteobacteria	Betaproteobacteriales	Burkholderiaceae	Parasutterella	Burkholderiales bacterium YL45	35	24	0	18	0	0	0	95	26	32	53	41	300	40	23	14	25	36
OTU213	Bacteria	Firmicutes	Clostridia	Clostridiales	Ruminococcaceae	Ruminococcaceae_unclassified	Ruminococcaceae_unclassified	35	20	26	27	27	22	26	47	46	47	40	36	46	55	53	68	57	75
OTU214	Bacteria	Firmicutes	Clostridia	Clostridiales	Lachnospiraceae	Lachnospiraceae_unclassified	Lachnospiraceae_unclassified	72	77	46	33	96	13	12	143	71	0	11	20	19	21	23	33	0	62
OTU215	Bacteria	Firmicutes	Clostridia	Clostridiales	Ruminococcaceae	Ruminococcaceae_unclassified	Ruminococcaceae_unclassified	0	0	13	15	13	29	7	32	14	13	29	8	79	113	42	62	237	46
OTU216	Bacteria	Firmicutes	Clostridia	Clostridiales	Peptococcaceae	Peptococcus	uncultured bacterium	9	33	67	52	25	28	44	123	42	21	47	16	24	81	49	20	32	36
OTU217	Bacteria	Firmicutes	Clostridia	Clostridiales	Lachnospiraceae	Lachnospiraceae_unclassified	Lachnospiraceae_unclassified	0	0	8	15	0	54	21	231	19	20	63	0	47	35	42	35	37	111
OTU218	Bacteria	Bacteroidetes	Bacteroidia	Bacteroidales	Muribaculaceae	uncultured bacterium	uncultured bacterium	24	40	0	47	0	62	0	34	0	0	29	0	113	85	82	65	52	100
OTU219	Bacteria	Bacteroidetes	Bacteroidia	Bacteroidales	Rikenellaceae	Alistipes	Faecalibacterium prausnitzii	63	85	74	50	39	168	8	31	31	5	24	13	35	30	38	16	0	16
OTU220	Bacteria	Firmicutes	Clostridia	Clostridiales	Ruminococcaceae	Ruminococcaceae_unclassified	Ruminococcaceae_unclassified	0	10	16	40	50	0	22	90	31	23	14	32	86	46	156	47	34	25
OTU221	Bacteria	Firmicutes	Clostridia	Clostridiales	Ruminococcaceae	Ruminiclostridium 9	uncultured Clostridiales bacterium	13	34	73	15	0	0	0	0	39	0	0	19	95	63	119	0	22	229
OTU222	Bacteria	Bacteroidetes	Bacteroidia	Bacteroidales	Muribaculaceae	uncultured bacterium	uncultured bacterium	121	96	125	148	104	118	0	0	6	0	0	0	0	0	0	0	0	0
OTU223	Bacteria	Firmicutes	Clostridia	Clostridiales	Ruminococcaceae	Ruminiclostridium 9	Ruminiclostridium 9_unclassified	82	0	42	47	0	30	18	21	50	57	0	0	0	192	0	137	0	30
OTU224	Bacteria	Firmicutes	Clostridia	Clostridiales	Ruminococcaceae	Ruminiclostridium 9	Ruminiclostridium 9_unclassified	8	0	15	0	0	7	29	87	21	17	33	14	53	145	53	50	72	102
OTU225	Bacteria	Firmicutes	Clostridia	Clostridiales	Lachnospiraceae	Lachnospiraceae_unclassified	Lachnospiraceae_unclassified	0	0	0	46	51	0	18	16	85	27	9	22	77	24	65	108	74	77
OTU226	Bacteria	Firmicutes	Clostridia	Clostridiales	Ruminococcaceae	Ruminococcaceae_unclassified	Ruminococcaceae_unclassified	9	20	37	45	15	29	90	53	89	21	11	0	31	65	98	14	27	43
OTU227	Bacteria	Bacteroidetes	Bacteroidia	Bacteroidales	Muribaculaceae	Muribaculaceae_unclassified	Muribaculaceae_unclassified	58	75	53	70	39	186	0	21	0	6	0	0	68	60	0	52	0	0
OTU228	Bacteria	Firmicutes	Clostridia	Clostridiales	Clostridiales vadinBB60 group	uncultured bacterium	uncultured bacterium	0	0	0	0	0	8	28	17	40	13	5	17	71	85	35	192	6	170
OTU229	Bacteria	Firmicutes	Clostridia	Clostridiales	Ruminococcaceae	Ruminococcaceae_unclassified	Ruminococcaceae_unclassified	40	50	49	80	76	0	47	0	38	53	0	0	26	89	66	0	44	27
OTU230	Bacteria	Firmicutes	Clostridia	Clostridiales	Ruminococcaceae	Ruminococcaceae NK4A214 group	Ruminococcaceae NK4A214 group_unclassified	55	46	39	74	57	41	18	76	20	13	24	20	55	32	38	12	29	29
OTU231	Bacteria	Firmicutes	Clostridia	Clostridiales	Lachnospiraceae	Lachnospiraceae_unclassified	Lachnospiraceae_unclassified	36	69	0	0	0	0	0	0	0	0	0	0	267	23	125	60	97	0
OTU232	Bacteria	Bacteroidetes	Bacteroidia	Bacteroidales	Muribaculaceae	uncultured Bacteroidales bacterium	uncultured Bacteroidales bacterium	62	77	46	73	0	137	0	0	0	0	0	0	126	48	52	55	0	0
OTU233	Bacteria	Firmicutes	Clostridia	Clostridiales	Ruminococcaceae	Ruminococcaceae_unclassified	Ruminococcaceae_unclassified	21	6	4	24	14	43	25	49	60	58	26	44	42	37	71	73	27	47
OTU234	Bacteria	Bacteroidetes	Bacteroidia	Bacteroidales	Muribaculaceae	Muribaculaceae_unclassified	Muribaculaceae_unclassified	32	0	0	0	0	53	0	126	109	0	98	0	84	0	43	0	0	116
OTU235	Bacteria	Bacteroidetes	Bacteroidia	Bacteroidales	Muribaculaceae	Muribaculaceae_unclassified	Muribaculaceae_unclassified	80	108	76	106	46	192	0	29	23	0	0	0	0	0	0	0	0	0
OTU236	Bacteria	Firmicutes	Clostridia	Clostridiales	Lachnospiraceae	Lachnospiraceae NK4A136 group	Lachnospiraceae NK4A136 group_unclassified	25	28	29	25	31	167	63	29	18	25	16	34	22	19	31	47	22	29
OTU237	Bacteria	Bacteroidetes	Bacteroidia	Bacteroidales	Muribaculaceae	Muribaculaceae_unclassified	Muribaculaceae_unclassified	85	93	93	123	69	196	0	0	0	0	0	0	0	0	0	0	0	0
OTU238	Bacteria	Firmicutes	Clostridia	Clostridiales	Lachnospiraceae	Lachnospiraceae_unclassified	Lachnospiraceae_unclassified	0	0	88	0	353	16	0	0	63	0	0	0	10	0	18	0	0	111
OTU239	Bacteria	Firmicutes	Clostridia	Clostridiales	Clostridiales vadinBB60 group	uncultured bacterium	uncultured bacterium	0	16	30	79	9	10	0	147	0	0	0	0	45	0	76	43	0	202
OTU240	Bacteria	Firmicutes	Clostridia	Clostridiales	Lachnospiraceae	[Eubacterium] ventriosum group	uncultured Clostridiales bacterium	28	35	46	43	284	190	0	7	19	0	0	0	0	0	0	0	0	0
OTU241	Bacteria	Firmicutes	Clostridia	Clostridiales	Ruminococcaceae	Ruminiclostridium 9	Ruminiclostridium 9_unclassified	22	0	35	24	0	26	52	119	24	31	17	13	45	45	49	56	46	48
OTU242	Bacteria	Firmicutes	Clostridia	Clostridiales	Lachnospiraceae	Lachnospiraceae_unclassified	Lachnospiraceae_unclassified	6	0	0	76	34	0	0	0	119	85	0	0	11	0	23	0	0	298
OTU243	Bacteria	Firmicutes	Clostridia	Clostridiales	Lachnospiraceae	ASF356	uncultured bacterium	0	32	37	80	83	148	0	43	113	0	0	0	15	0	18	66	0	15
OTU244	Bacteria	Firmicutes	Clostridia	Clostridiales	Ruminococcaceae	Ruminococcaceae UCG-003	uncultured bacterium	0	0	0	18	12	29	19	424	0	0	53	0	0	0	60	0	27	0
OTU245	Bacteria	Firmicutes	Clostridia	Clostridiales	Ruminococcaceae	Oscillibacter	uncultured bacterium	29	18	53	31	0	66	37	63	13	15	37	22	33	56	82	51	17	13
OTU246	Bacteria	Bacteroidetes	Bacteroidia	Bacteroidales	Muribaculaceae	Muribaculaceae_unclassified	Muribaculaceae_unclassified	0	0	0	30	0	36	0	95	66	0	0	0	78	35	49	0	0	242
OTU247	Bacteria	Firmicutes	Clostridia	Clostridiales	Ruminococcaceae	Ruminiclostridium 5	uncultured bacterium	0	0	0	0	0	0	30	0	57	30	0	11	56	161	70	77	52	82
OTU248	Bacteria	Firmicutes	Clostridia	Clostridiales	Lachnospiraceae	Lachnospiraceae_unclassified	Lachnospiraceae_unclassified	38	0	0	34	114	0	69	0	109	0	0	0	61	0	35	62	56	47
OTU249	Bacteria	Bacteroidetes	Bacteroidia	Bacteroidales	Bacteroidaceae	Bacteroides	Bacteroides_unclassified	0	0	10	0	9	0	0	39	13	10	28	86	215	46	68	57	0	44
OTU250	Bacteria	Firmicutes	Clostridia	Clostridiales	Ruminococcaceae	Ruminococcaceae UCG-014	uncultured bacterium	23	52	58	64	58	353	0	0	4	0	0	0	0	0	0	0	0	0
OTU251	Bacteria	Bacteroidetes	Bacteroidia	Bacteroidales	Bacteroidaceae	Bacteroides	Bacteroides_unclassified	0	4	6	12	7	13	29	215	18	10	17	28	96	29	40	18	0	61
OTU252	Bacteria	Bacteroidetes	Bacteroidia	Bacteroidales	Muribaculaceae	uncultured bacterium	uncultured bacterium	68	91	157	122	28	115	8	5	4	0	0	0	0	0	0	0	0	0
OTU253	Bacteria	Firmicutes	Clostridia	Clostridiales	Ruminococcaceae	Ruminiclostridium 9	Ruminiclostridium 9_unclassified	17	16	12	25	18	15	46	89	35	11	66	9	32	95	20	27	7	54
OTU254	Bacteria	Firmicutes	Clostridia	Clostridiales	Clostridiales vadinBB60 group	Clostridiales vadinBB60 group_unclassified	Clostridiales vadinBB60 group_unclassified	0	19	41	98	0	13	0	52	31	0	0	146	26	3	110	0	39	16
OTU255	Bacteria	Firmicutes	Clostridia	Clostridiales	Lachnospiraceae	Lachnospiraceae UCG-006	uncultured bacterium	0	81	0	17	0	28	0	46	23	9	145	23	28	61	52	43	23	14
OTU256	Bacteria	Firmicutes	Clostridia	Clostridiales	Lachnospiraceae	Lachnospiraceae_unclassified	Lachnospiraceae_unclassified	104	28	48	139	255	16	0	0	0	0	0	0	0	0	0	0	0	0
OTU257	Bacteria	Firmicutes	Clostridia	Clostridiales	Family XIII	[Eubacterium] nodatum group	[Eubacterium] nodatum group_unclassified	44	39	11	40	16	109	16	79	24	13	17	0	61	29	48	7	22	13
OTU258	Bacteria	Firmicutes	Clostridia	Clostridiales	Ruminococcaceae	Ruminococcaceae UCG-014	uncultured bacterium	0	14	25	10	0	13	52	119	24	67	50	37	65	28	11	27	0	43
OTU259	Bacteria	Firmicutes	Clostridia	Clostridiales	Lachnospiraceae	Lachnospiraceae NK4A136 group	Lachnospiraceae bacterium A4	156	0	25	40	207	153	0	0	0	0	0	0	0	0	0	0	0	0
OTU260	Bacteria	Firmicutes	Clostridia	Clostridiales	Ruminococcaceae	Ruminococcaceae_unclassified	Ruminococcaceae_unclassified	0	18	10	20	0	19	38	56	58	53	18	24	23	65	56	32	27	62
OTU261	Bacteria	Firmicutes	Clostridia	Clostridiales	Lachnospiraceae	Lachnospiraceae_unclassified	Lachnospiraceae_unclassified	0	5	12	12	10	29	0	358	24	0	18	7	0	0	0	0	20	84
OTU262	Bacteria	Firmicutes	Clostridia	Clostridiales	Lachnospiraceae	Lachnospiraceae_unclassified	Lachnospiraceae_unclassified	0	0	0	0	0	0	0	28	29	49	0	58	99	60	53	95	75	30
OTU263	Bacteria	Firmicutes	Clostridia	Clostridiales	Ruminococcaceae	Ruminiclostridium	uncultured bacterium	0	0	56	26	37	28	28	132	13	0	43	15	60	83	0	25	29	0
OTU264	Bacteria	Firmicutes	Clostridia	Clostridiales	Lachnospiraceae	Lachnospiraceae NK4A136 group	Lachnospiraceae NK4A136 group_unclassified	0	40	144	197	193	0	0	0	0	0	0	0	0	0	0	0	0	0
OTU265	Bacteria	Proteobacteria	Deltaproteobacteria	Desulfovibrionales	Desulfovibrionaceae	Desulfovibrio	Desulfovibrio_unclassified	5	0	19	0	73	48	0	88	24	34	43	8	36	42	29	63	34	21
OTU266	Bacteria	Firmicutes	Clostridia	Clostridiales	Ruminococcaceae	Ruminiclostridium	uncultured bacterium	0	0	51	0	0	0	75	33	19	38	0	47	28	91	31	67	42	43
OTU267	Bacteria	Firmicutes	Erysipelotrichia	Erysipelotrichales	Erysipelotrichaceae	Erysipelatoclostridium	uncultured bacterium	82	32	0	23	56	119	10	12	32	30	11	16	86	16	18	12	6	0
OTU268	Bacteria	Bacteroidetes	Bacteroidia	Bacteroidales	Muribaculaceae	Muribaculaceae_unclassified	Muribaculaceae_unclassified	65	75	64	127	51	170	0	0	0	0	8	0	0	0	0	0	0	0
OTU269	Bacteria	Bacteroidetes	Bacteroidia	Bacteroidales	Rikenellaceae	Alistipes	uncultured bacterium	44	0	145	171	157	43	0	0	0	0	0	0	0	0	0	0	0	0
OTU270	Bacteria	Firmicutes	Clostridia	Clostridiales	Ruminococcaceae	Ruminococcaceae_unclassified	Ruminococcaceae_unclassified	0	0	17	42	14	20	23	100	29	8	11	0	59	116	59	10	0	46
OTU271	Bacteria	Firmicutes	Clostridia	Clostridiales	Lachnospiraceae	Lachnospiraceae_unclassified	Lachnospiraceae_unclassified	15	45	106	0	355	12	0	0	17	0	0	0	0	0	0	0	0	0
OTU272	Bacteria	Firmicutes	Clostridia	Clostridiales	Lachnospiraceae	Lachnospiraceae_unclassified	Lachnospiraceae_unclassified	0	10	23	0	26	7	15	9	65	30	0	20	55	16	54	103	66	46
OTU273	Bacteria	Bacteroidetes	Bacteroidia	Bacteroidales	Muribaculaceae	uncultured bacterium	uncultured bacterium	31	38	50	0	0	0	0	73	0	0	0	0	231	46	41	0	0	32
OTU274	Bacteria	Bacteroidetes	Bacteroidia	Bacteroidales	Muribaculaceae	Muribaculaceae_unclassified	Muribaculaceae_unclassified	71	77	54	110	65	160	0	0	0	0	0	0	0	0	0	0	0	0
OTU275	Bacteria	Firmicutes	Clostridia	Clostridiales	Ruminococcaceae	Ruminiclostridium	uncultured bacterium	11	11	50	25	29	11	37	105	72	9	10	22	37	24	29	32	21	0
OTU276	Bacteria	Bacteroidetes	Bacteroidia	Bacteroidales	Muribaculaceae	uncultured bacterium	uncultured bacterium	96	43	128	52	78	37	0	12	9	0	0	4	23	3	12	0	32	0
OTU277	Bacteria	Firmicutes	Clostridia	Clostridiales	Lachnospiraceae	Lachnospiraceae FCS020 group	Lachnospiraceae FCS020 group_unclassified	7	11	12	11	0	21	30	32	21	11	16	0	99	53	41	28	80	52
OTU278	Bacteria	Firmicutes	Clostridia	Clostridiales	Ruminococcaceae	Ruminococcaceae_unclassified	Ruminococcaceae_unclassified	27	42	0	12	10	96	14	57	3	2	61	18	26	50	39	15	15	35
OTU279	Bacteria	Cyanobacteria	Melainabacteria	Gastranaerophilales	uncultured bacterium	uncultured bacterium	uncultured bacterium	63	10	126	104	187	5	0	8	13	0	0	3	0	0	0	0	0	0
OTU280	Bacteria	Bacteroidetes	Bacteroidia	Bacteroidales	Muribaculaceae	uncultured bacterium	uncultured bacterium	31	55	35	0	0	23	0	66	0	0	9	0	213	0	45	42	0	0
OTU281	Bacteria	Firmicutes	Clostridia	Clostridiales	Lachnospiraceae	Lachnospiraceae_unclassified	Lachnospiraceae_unclassified	22	14	34	0	0	19	23	36	49	28	47	0	24	21	0	120	12	68
OTU282	Bacteria	Bacteroidetes	Bacteroidia	Bacteroidales	Muribaculaceae	Muribaculaceae_unclassified	Muribaculaceae_unclassified	0	0	0	0	0	57	0	47	0	0	0	0	77	64	106	92	45	29
OTU283	Bacteria	Firmicutes	Clostridia	Clostridiales	Christensenellaceae	uncultured	uncultured bacterium	17	12	14	33	30	9	13	20	43	60	17	19	35	43	40	52	26	23
OTU284	Bacteria	Firmicutes	Clostridia	Clostridiales	Clostridiales vadinBB60 group	Clostridiales vadinBB60 group_unclassified	Clostridiales vadinBB60 group_unclassified	9	21	40	70	4	0	36	37	41	9	0	106	40	0	58	0	35	0
OTU285	Bacteria	Epsilonbacteraeota	Campylobacteria	Campylobacterales	Helicobacteraceae	Helicobacter	Helicobacter_unclassified	8	0	0	0	61	30	56	73	20	10	76	5	12	79	17	0	22	36
OTU286	Bacteria	Actinobacteria	Coriobacteriia	Coriobacteriales	Eggerthellaceae	Enterorhabdus	Enterorhabdus mucosicola	105	0	42	33	37	35	0	0	22	11	0	22	105	13	21	33	0	24
OTU287	Bacteria	Firmicutes	Clostridia	Clostridiales	Lachnospiraceae	Lachnospiraceae_unclassified	Lachnospiraceae_unclassified	0	23	38	0	0	436	0	0	0	0	0	0	0	0	0	0	0	0
OTU288	Bacteria	Firmicutes	Clostridia	Clostridiales	Ruminococcaceae	Ruminococcaceae_unclassified	Ruminococcaceae_unclassified	0	5	11	13	13	4	0	34	8	9	10	16	24	96	59	65	28	99
OTU289	Bacteria	Firmicutes	Clostridia	Clostridiales	Lachnospiraceae	Lachnospiraceae_unclassified	Lachnospiraceae_unclassified	0	0	342	46	0	11	0	12	0	0	7	6	7	11	27	24	0	0
OTU290	Bacteria	Firmicutes	Clostridia	Clostridiales	Lachnospiraceae	Lachnospiraceae NK4A136 group	Lachnospiraceae NK4A136 group_unclassified	0	0	0	0	0	0	86	98	23	72	0	0	0	74	81	58	0	0
OTU291	Bacteria	Firmicutes	Clostridia	Clostridiales	Lachnospiraceae	Lachnospiraceae_unclassified	Lachnospiraceae_unclassified	66	122	156	70	62	0	0	0	8	0	0	0	0	0	0	0	0	0
OTU292	Bacteria	Firmicutes	Clostridia	Clostridiales	Ruminococcaceae	Ruminococcaceae UCG-003	uncultured bacterium	0	0	19	0	0	0	0	199	27	0	0	0	0	82	102	30	23	0
OTU293	Bacteria	Firmicutes	Clostridia	Clostridiales	Ruminococcaceae	Ruminiclostridium	uncultured bacterium	7	0	0	3	0	0	52	29	27	36	0	13	61	61	53	0	76	57
OTU294	Bacteria	Firmicutes	Clostridia	Clostridiales	Lachnospiraceae	Lachnospiraceae_unclassified	Lachnospiraceae_unclassified	0	0	22	16	14	68	8	41	12	12	6	12	25	47	8	84	52	48
OTU295	Bacteria	Firmicutes	Clostridia	Clostridiales	Ruminococcaceae	Ruminococcaceae UCG-014	Ruminococcaceae UCG-014_unclassified	16	27	47	24	0	47	0	117	0	0	16	0	46	0	18	77	0	36
OTU296	Bacteria	Firmicutes	Clostridia	Clostridiales	Ruminococcaceae	Ruminiclostridium 9	Ruminiclostridium 9_unclassified	0	0	24	29	9	0	22	58	51	35	0	0	14	72	42	39	33	36
OTU297	Bacteria	Tenericutes	Mollicutes	Anaeroplasmatales	Anaeroplasmataceae	Anaeroplasma	uncultured bacterium	0	9	11	0	4	16	122	42	39	11	0	0	42	53	56	14	0	42
OTU298	Bacteria	Firmicutes	Bacilli	Lactobacillales	Lactobacillaceae	Lactobacillus	Lactobacillus_unclassified	39	60	24	0	27	44	0	35	33	0	25	0	72	0	40	35	0	21
OTU299	Bacteria	Bacteroidetes	Bacteroidia	Bacteroidales	Muribaculaceae	uncultured bacterium	uncultured bacterium	0	0	0	0	0	0	0	80	0	0	0	0	105	96	73	70	31	0
OTU300	Bacteria	Firmicutes	Erysipelotrichia	Erysipelotrichales	Erysipelotrichaceae	uncultured	uncultured bacterium	155	0	74	89	79	0	0	0	0	0	16	5	5	17	0	7	0	0
OTU301	Bacteria	Bacteroidetes	Bacteroidia	Bacteroidales	Muribaculaceae	Muribaculaceae_unclassified	Muribaculaceae_unclassified	92	89	68	72	71	54	0	0	0	0	0	0	0	0	0	0	0	0
OTU302	Bacteria	Firmicutes	Clostridia	Clostridiales	Lachnospiraceae	GCA-900066575	uncultured bacterium	0	17	0	0	0	25	34	26	26	30	75	51	0	36	0	71	16	37
OTU303	Bacteria	Firmicutes	Clostridia	Clostridiales	Ruminococcaceae	Ruminococcaceae_unclassified	Ruminococcaceae_unclassified	0	0	0	0	0	0	24	60	46	22	34	0	26	42	110	31	22	24
OTU304	Bacteria	Bacteroidetes	Bacteroidia	Bacteroidales	Muribaculaceae	uncultured bacterium	uncultured bacterium	38	0	27	0	0	31	0	50	0	0	0	0	158	60	26	0	0	48
OTU305	Bacteria	Firmicutes	Clostridia	Clostridiales	Peptostreptococcaceae	Romboutsia	Romboutsia_unclassified	3	0	0	0	153	5	0	5	269	0	0	0	0	0	0	0	0	0
OTU306	Bacteria	Firmicutes	Clostridia	Clostridiales	Ruminococcaceae	Ruminococcaceae UCG-014	Ruminococcaceae UCG-014_unclassified	0	36	0	28	0	24	27	93	0	19	83	25	44	12	16	0	11	14
OTU307	Bacteria	Firmicutes	Clostridia	Clostridiales	Lachnospiraceae	GCA-900066575	uncultured bacterium	8	0	7	7	0	7	14	95	45	12	39	28	20	35	25	26	30	30
OTU308	Bacteria	Firmicutes	Clostridia	Clostridiales	Lachnospiraceae	Lachnospiraceae NK4A136 group	Lachnospiraceae bacterium COE1	44	64	104	100	0	102	0	12	0	0	0	0	0	0	0	0	0	0
OTU309	Bacteria	Firmicutes	Clostridia	Clostridiales	Ruminococcaceae	Ruminiclostridium 9	Ruminiclostridium 9_unclassified	10	0	0	57	54	0	15	13	35	3	0	0	34	47	74	0	40	40
OTU310	Bacteria	Actinobacteria	Coriobacteriia	Coriobacteriales	Eggerthellaceae	Enterorhabdus	mouse gut metagenome	77	24	21	28	0	36	0	19	9	8	0	8	129	16	0	23	0	23
OTU311	Bacteria	Actinobacteria	Coriobacteriia	Coriobacteriales	Eggerthellaceae	Gordonibacter	uncultured bacterium	69	28	42	19	0	0	0	9	7	8	0	23	177	8	18	6	0	5
OTU312	Bacteria	Bacteroidetes	Bacteroidia	Bacteroidales	Muribaculaceae	mouse gut metagenome	mouse gut metagenome	20	5	18	23	0	33	0	57	31	0	29	40	17	17	48	41	21	16
OTU313	Bacteria	Firmicutes	Clostridia	Clostridiales	Lachnospiraceae	Lachnospiraceae_unclassified	Lachnospiraceae_unclassified	0	0	0	0	7	409	0	0	0	0	0	0	0	0	0	0	0	0
OTU314	Bacteria	Firmicutes	Clostridia	Clostridiales	Ruminococcaceae	Intestinimonas	Intestinimonas_unclassified	47	32	66	53	20	24	11	27	59	22	26	0	0	9	0	0	0	19
OTU315	Bacteria	Firmicutes	Clostridia	Clostridiales	Lachnospiraceae	uncultured	uncultured_unclassified	24	0	0	0	0	0	22	140	52	0	35	0	48	0	0	0	64	26
OTU316	Bacteria	Firmicutes	Clostridia	Clostridiales	Ruminococcaceae	Ruminococcaceae UCG-004	uncultured bacterium	34	0	26	0	34	0	28	0	37	34	22	0	48	28	48	36	35	0
OTU317	Bacteria	Bacteroidetes	Bacteroidia	Bacteroidales	Muribaculaceae	uncultured bacterium	uncultured bacterium	38	42	55	19	147	29	0	24	11	23	0	0	21	0	0	0	0	0
OTU318	Bacteria	Tenericutes	Mollicutes	Mollicutes RF39	uncultured Lachnospiraceae bacterium	uncultured Lachnospiraceae bacterium	uncultured Lachnospiraceae bacterium	11	4	0	12	16	14	5	69	14	17	0	5	24	20	84	25	23	66
OTU319	Bacteria	Firmicutes	Clostridia	Clostridiales	Ruminococcaceae	Ruminococcaceae_unclassified	Ruminococcaceae_unclassified	0	11	33	51	15	16	0	25	8	0	5	14	35	34	61	31	34	35
OTU320	Bacteria	Firmicutes	Clostridia	Clostridiales	Lachnospiraceae	Lachnospiraceae_unclassified	Lachnospiraceae_unclassified	0	0	28	43	0	69	13	64	22	0	14	15	32	42	29	0	36	0
OTU321	Bacteria	Firmicutes	Clostridia	Clostridiales	Lachnospiraceae	Lachnospiraceae_unclassified	Lachnospiraceae_unclassified	12	9	42	33	35	35	0	35	19	0	13	0	15	17	26	46	15	47
OTU322	Bacteria	Firmicutes	Clostridia	Clostridiales	Clostridiales vadinBB60 group	Clostridiales vadinBB60 group_unclassified	Clostridiales vadinBB60 group_unclassified	0	0	6	4	0	7	21	70	16	3	11	23	50	48	43	11	25	59
OTU323	Bacteria	Firmicutes	Clostridia	Clostridiales	Lachnospiraceae	Lachnospiraceae_unclassified	Lachnospiraceae_unclassified	215	0	0	0	181	0	0	0	0	0	0	0	0	0	0	0	0	0
OTU324	Bacteria	Firmicutes	Clostridia	Clostridiales	Ruminococcaceae	Ruminococcaceae_unclassified	Ruminococcaceae_unclassified	52	38	32	42	0	16	12	43	3	23	3	8	44	18	24	15	16	6
OTU325	Bacteria	Bacteroidetes	Bacteroidia	Bacteroidales	Muribaculaceae	uncultured bacterium	uncultured bacterium	72	50	38	82	44	77	0	10	0	0	0	0	6	13	0	0	0	0
OTU326	Bacteria	Firmicutes	Clostridia	Clostridiales	Ruminococcaceae	Ruminococcaceae UCG-014	uncultured bacterium	15	0	27	14	12	36	21	53	37	0	12	40	67	0	27	0	31	0
OTU327	Bacteria	Firmicutes	Clostridia	Clostridiales	Lachnospiraceae	Lachnospiraceae_unclassified	Lachnospiraceae_unclassified	10	0	23	232	18	0	0	9	0	0	0	41	7	0	0	0	0	51
OTU328	Bacteria	Firmicutes	Clostridia	Clostridiales	Ruminococcaceae	Ruminococcaceae_unclassified	Ruminococcaceae_unclassified	10	14	60	32	35	0	0	0	0	0	0	0	10	51	33	126	6	10
OTU329	Bacteria	Bacteroidetes	Bacteroidia	Bacteroidales	Muribaculaceae	uncultured organism	uncultured organism	75	74	0	34	0	203	0	0	0	0	0	0	0	0	0	0	0	0
OTU330	Bacteria	Firmicutes	Clostridia	Clostridiales	Lachnospiraceae	Lachnospiraceae NK4A136 group	Lachnospiraceae NK4A136 group_unclassified	0	0	0	0	0	263	0	7	0	0	55	50	0	10	0	0	0	0
OTU331	Bacteria	Firmicutes	Clostridia	Clostridiales	Ruminococcaceae	Ruminococcaceae UCG-014	uncultured bacterium	60	27	26	20	9	6	10	79	34	10	0	13	18	0	8	26	6	32
OTU332	Bacteria	Bacteroidetes	Bacteroidia	Bacteroidales	Muribaculaceae	uncultured Bacteroidales bacterium	uncultured Bacteroidales bacterium	22	22	50	61	32	105	0	7	0	0	0	0	33	0	20	0	0	31
OTU333	Bacteria	Firmicutes	Clostridia	Clostridiales	Clostridiales vadinBB60 group	uncultured bacterium	uncultured bacterium	0	0	28	203	16	18	0	32	12	0	0	6	0	7	44	0	0	17
OTU334	Bacteria	Bacteroidetes	Bacteroidia	Bacteroidales	Barnesiellaceae	uncultured	Bacteroides sp. Tilapia9	0	0	0	0	172	0	0	5	204	0	0	0	0	0	0	0	0	0
OTU335	Bacteria	Firmicutes	Clostridia	Clostridiales	Ruminococcaceae	Butyricicoccus	uncultured bacterium	21	24	79	52	38	55	0	0	0	0	0	8	20	0	31	25	0	27
OTU336	Bacteria	Firmicutes	Clostridia	Clostridiales	Lachnospiraceae	Lachnospiraceae_unclassified	Lachnospiraceae_unclassified	46	100	46	27	17	78	0	0	0	14	0	0	0	0	27	24	0	0
OTU337	Bacteria	Firmicutes	Clostridia	Clostridiales	Lachnospiraceae	[Eubacterium] xylanophilum group	uncultured bacterium	0	54	39	76	192	0	0	8	9	0	0	0	0	0	0	0	0	0
OTU338	Bacteria	Firmicutes	Clostridia	Clostridiales	Lachnospiraceae	uncultured	uncultured bacterium	0	14	9	8	0	3	0	11	0	0	6	0	101	84	12	81	45	0
OTU339	Bacteria	Firmicutes	Clostridia	Clostridiales	Lachnospiraceae	GCA-900066575	uncultured bacterium	0	0	0	0	0	0	41	25	0	0	75	46	40	42	0	78	0	25
OTU340	Bacteria	Firmicutes	Clostridia	Clostridiales	Ruminococcaceae	Ruminococcaceae_unclassified	Ruminococcaceae_unclassified	0	0	10	10	0	8	0	80	23	27	43	19	41	35	16	30	11	11
OTU341	Bacteria	Firmicutes	Clostridia	Clostridiales	Lachnospiraceae	Lachnospiraceae_unclassified	Lachnospiraceae_unclassified	0	0	11	0	17	0	6	9	0	0	17	0	151	25	19	45	0	62
OTU342	Bacteria	Firmicutes	Clostridia	Clostridiales	Ruminococcaceae	Ruminococcaceae UCG-004	uncultured bacterium	31	0	41	53	0	11	0	0	0	28	0	27	70	0	41	37	0	21
OTU343	Bacteria	Bacteroidetes	Bacteroidia	Bacteroidales	Muribaculaceae	Muribaculaceae_unclassified	Muribaculaceae_unclassified	0	0	0	0	288	71	0	0	0	0	0	0	0	0	0	0	0	0
OTU344	Bacteria	Firmicutes	Clostridia	Clostridiales	Clostridiales vadinBB60 group	Clostridiales vadinBB60 group_unclassified	Clostridiales vadinBB60 group_unclassified	7	0	124	17	91	0	0	0	0	0	2	0	0	0	24	93	0	0
OTU345	Bacteria	Firmicutes	Clostridia	Clostridiales	Ruminococcaceae	Oscillibacter	uncultured bacterium	0	0	0	7	15	0	0	19	19	0	14	0	20	126	23	89	0	25
OTU346	Bacteria	Firmicutes	Clostridia	Clostridiales	Ruminococcaceae	Ruminococcaceae UCG-014	Ruminococcaceae UCG-014_unclassified	0	0	0	0	0	16	84	120	0	21	0	0	57	0	16	38	5	0
OTU347	Bacteria	Firmicutes	Clostridia	Clostridiales	Ruminococcaceae	Ruminococcaceae_unclassified	Ruminococcaceae_unclassified	22	9	14	17	20	11	11	33	34	21	0	23	31	19	17	30	12	32
OTU348	Bacteria	Firmicutes	Clostridia	Clostridiales	Ruminococcaceae	Ruminiclostridium 9	Ruminiclostridium 9_unclassified	21	2	30	32	0	32	47	43	0	0	76	0	15	53	0	3	0	0
OTU349	Bacteria	Bacteroidetes	Bacteroidia	Bacteroidales	Rikenellaceae	Alistipes	Alistipes timonensis JC136	41	32	34	35	18	30	7	16	9	7	21	8	30	12	27	14	0	9
OTU350	Bacteria	Firmicutes	Clostridia	Clostridiales	Lachnospiraceae	Lachnospiraceae NK4A136 group	Lachnospiraceae NK4A136 group_unclassified	10	7	30	51	11	27	33	66	22	0	67	0	0	0	0	19	6	0
OTU351	Bacteria	Firmicutes	Clostridia	Clostridiales	Ruminococcaceae	uncultured	uncultured_unclassified	0	0	34	0	0	0	0	54	18	0	23	19	10	56	60	18	5	51
OTU352	Bacteria	Firmicutes	Clostridia	Clostridiales	Ruminococcaceae	Ruminiclostridium 9	Ruminiclostridium 9_unclassified	0	13	0	122	0	92	0	0	0	0	0	0	0	0	0	0	0	119
OTU353	Bacteria	Firmicutes	Clostridia	Clostridiales	Lachnospiraceae	Lachnoclostridium	Lachnoclostridium_unclassified	0	0	34	23	0	42	0	69	0	0	0	0	51	0	60	0	36	31
OTU354	Bacteria	Firmicutes	Clostridia	Clostridiales	Ruminococcaceae	Candidatus Soleaferrea	uncultured bacterium	10	28	16	9	0	9	25	75	11	11	22	0	0	69	7	0	0	53
OTU355	Bacteria	Firmicutes	Clostridia	Clostridiales	Lachnospiraceae	Lachnospiraceae NK4A136 group	Lachnospiraceae NK4A136 group_unclassified	0	0	0	0	0	29	67	0	0	0	144	104	0	0	0	0	0	0
OTU356	Bacteria	Cyanobacteria	Melainabacteria	Gastranaerophilales	Gastranaerophilales_unclassified	Gastranaerophilales_unclassified	Gastranaerophilales_unclassified	67	6	71	46	87	0	9	16	10	7	4	0	0	8	0	11	0	0
OTU357	Bacteria	Firmicutes	Clostridia	Clostridiales	Ruminococcaceae	Ruminococcaceae UCG-014	uncultured bacterium	14	0	0	0	0	17	0	31	0	0	0	39	53	30	41	45	29	41
OTU358	Bacteria	Firmicutes	Clostridia	Clostridiales	Ruminococcaceae	Ruminococcaceae UCG-014	uncultured bacterium	0	0	0	33	0	0	0	0	45	17	0	31	108	17	36	34	0	19
OTU359	Bacteria	Firmicutes	Clostridia	Clostridiales	Ruminococcaceae	Ruminococcaceae_unclassified	Ruminococcaceae_unclassified	0	0	0	15	10	0	16	159	16	0	0	0	0	32	30	24	26	12
OTU360	Bacteria	Firmicutes	Erysipelotrichia	Erysipelotrichales	Erysipelotrichaceae	uncultured	uncultured bacterium	15	14	10	24	18	21	13	40	28	13	0	11	28	33	23	23	6	17
OTU361	Bacteria	Firmicutes	Clostridia	Clostridiales	Lachnospiraceae	Roseburia	Roseburia_unclassified	0	54	12	0	10	251	0	0	8	0	0	0	0	0	0	0	0	0
OTU362	Bacteria	Firmicutes	Clostridia	Clostridiales	Lachnospiraceae	Lachnospiraceae_unclassified	Lachnospiraceae_unclassified	0	0	0	7	0	17	15	25	0	15	0	6	19	27	17	111	44	32
OTU363	Bacteria	Firmicutes	Clostridia	Clostridiales	Ruminococcaceae	Ruminiclostridium 9	Ruminiclostridium 9_unclassified	20	0	11	0	0	12	4	25	8	20	21	19	26	21	23	82	0	42
OTU364	Bacteria	Tenericutes	Mollicutes	Mollicutes RF39	uncultured bacterium	uncultured bacterium	uncultured bacterium	0	0	0	0	0	8	11	85	30	26	7	17	63	19	12	33	13	9
OTU365	Bacteria	Firmicutes	Clostridia	Clostridiales	Lachnospiraceae	Lachnospiraceae_unclassified	Lachnospiraceae_unclassified	0	0	0	0	0	0	39	30	82	0	137	0	0	45	0	0	0	0
OTU366	Bacteria	Firmicutes	Clostridia	Clostridiales	Ruminococcaceae	Ruminiclostridium 5	uncultured bacterium	0	8	21	0	0	0	0	0	0	16	0	0	30	39	22	101	61	34
OTU367	Bacteria	Firmicutes	Clostridia	Clostridiales	Ruminococcaceae	Ruminococcaceae UCG-014	Ruminococcaceae UCG-014_unclassified	0	0	0	0	0	0	9	140	16	14	17	0	54	0	24	33	0	24
OTU368	Bacteria	Firmicutes	Clostridia	Clostridiales	Lachnospiraceae	Lachnospiraceae_unclassified	Lachnospiraceae_unclassified	0	0	0	0	0	0	44	32	104	0	99	0	0	51	0	0	0	0
OTU369	Bacteria	Firmicutes	Clostridia	Clostridiales	Ruminococcaceae	Ruminococcaceae UCG-014	Ruminococcaceae UCG-014_unclassified	0	0	19	17	11	20	0	41	12	0	0	17	20	41	7	28	12	84
OTU370	Bacteria	Firmicutes	Clostridia	Clostridiales	Lachnospiraceae	Lachnospiraceae_unclassified	Lachnospiraceae_unclassified	5	0	0	0	5	5	0	0	8	0	0	0	0	56	58	25	61	104
OTU371	Bacteria	Firmicutes	Clostridia	Clostridiales	Lachnospiraceae	Lachnospiraceae_unclassified	Lachnospiraceae_unclassified	0	19	6	14	15	15	52	46	36	0	88	0	35	0	0	0	0	0
OTU372	Bacteria	Firmicutes	Clostridia	Clostridiales	Lachnospiraceae	Lachnospiraceae_unclassified	Lachnospiraceae_unclassified	0	0	3	0	0	34	0	70	0	0	166	20	9	0	0	0	20	0
OTU373	Bacteria	Firmicutes	Clostridia	Clostridiales	Lachnospiraceae	uncultured	Clostridium sp. Culture-27	5	0	27	11	15	26	6	23	6	0	18	19	49	7	39	41	12	17
OTU374	Bacteria	Firmicutes	Clostridia	Clostridiales	Ruminococcaceae	Ruminiclostridium	uncultured bacterium	0	0	11	16	0	15	39	82	19	0	12	32	0	29	18	20	27	0
OTU375	Bacteria	Firmicutes	Clostridia	Clostridiales	Clostridiales vadinBB60 group	uncultured Clostridia bacterium	uncultured Clostridia bacterium	0	0	0	0	0	0	20	64	14	9	22	21	10	77	10	43	0	28
OTU376	Bacteria	Firmicutes	Clostridia	Clostridiales	Lachnospiraceae	Lachnospiraceae_unclassified	Lachnospiraceae_unclassified	20	8	11	8	28	12	8	11	20	13	33	0	0	35	11	61	15	21
OTU377	Bacteria	Firmicutes	Clostridia	Clostridiales	Ruminococcaceae	Ruminiclostridium	uncultured bacterium	0	0	0	20	12	16	0	80	7	7	14	0	22	0	53	65	16	0
OTU378	Bacteria	Firmicutes	Clostridia	Clostridiales	Lachnospiraceae	Lachnospiraceae_unclassified	Lachnospiraceae_unclassified	0	0	0	0	0	0	0	16	0	0	23	9	93	35	19	71	0	40
OTU379	Bacteria	Actinobacteria	Coriobacteriia	Coriobacteriales	Eggerthellaceae	Enterorhabdus	uncultured bacterium	36	4	0	0	0	4	0	0	26	14	5	0	127	26	16	17	8	13
OTU380	Bacteria	Firmicutes	Clostridia	Clostridiales	Clostridiales vadinBB60 group	uncultured bacterium	uncultured bacterium	0	0	0	0	0	8	14	35	9	0	0	14	31	91	0	13	5	76
OTU381	Bacteria	Tenericutes	Mollicutes	Mollicutes RF39	Mollicutes RF39_unclassified	Mollicutes RF39_unclassified	Mollicutes RF39_unclassified	0	0	0	3	0	4	0	14	11	10	0	9	65	0	34	47	83	15
OTU382	Bacteria	Firmicutes	Clostridia	Clostridiales	Family XIII	Family XIII AD3011 group	uncultured bacterium	8	17	12	18	4	6	16	32	8	0	11	23	29	35	14	21	11	26
OTU383	Bacteria	Firmicutes	Clostridia	Clostridiales	Ruminococcaceae	Ruminiclostridium	uncultured bacterium	0	0	9	0	0	0	14	67	5	12	30	0	10	25	50	33	0	34
OTU384	Bacteria	Actinobacteria	Coriobacteriia	Coriobacteriales	Eggerthellaceae	Enterorhabdus	Enterorhabdus mucosicola	88	59	52	0	0	0	10	0	0	0	0	0	78	0	0	0	0	0
OTU385	Bacteria	Firmicutes	Clostridia	Clostridiales	Clostridiales vadinBB60 group	uncultured bacterium	uncultured bacterium	0	0	7	3	0	0	30	4	48	10	0	23	15	101	0	0	12	34
OTU386	Bacteria	Firmicutes	Clostridia	Clostridiales	Lachnospiraceae	Lachnospiraceae_unclassified	Lachnospiraceae_unclassified	0	0	0	0	0	50	0	0	0	0	0	0	42	0	47	90	58	0
OTU387	Bacteria	Firmicutes	Clostridia	Clostridiales	Family XIII	Family XIII UCG-001	uncultured bacterium	0	0	23	14	26	11	14	26	6	19	12	9	16	33	31	12	21	11
OTU388	Bacteria	Firmicutes	Clostridia	Clostridiales	Ruminococcaceae	Ruminococcaceae UCG-005	uncultured Clostridiales bacterium	0	0	14	21	30	4	0	102	33	0	17	9	0	5	0	22	7	19
OTU389	Bacteria	Firmicutes	Clostridia	Clostridiales	Lachnospiraceae	Lachnospiraceae_unclassified	Lachnospiraceae_unclassified	0	0	10	0	8	30	0	0	9	0	0	17	18	20	36	92	22	17
OTU390	Bacteria	Firmicutes	Clostridia	Clostridiales	Ruminococcaceae	GCA-900066225	GCA-900066225_unclassified	10	8	10	38	8	4	10	12	11	0	12	0	0	85	13	39	6	12
OTU391	Bacteria	Firmicutes	Clostridia	Clostridiales	Ruminococcaceae	Ruminococcus 1	Ruminococcus 1_unclassified	5	4	22	13	12	12	11	0	25	0	0	0	19	9	60	15	63	8
OTU392	Bacteria	Firmicutes	Clostridia	Clostridiales	Ruminococcaceae	Ruminococcaceae_unclassified	Ruminococcaceae_unclassified	0	0	25	0	0	0	0	127	0	0	0	19	48	0	13	31	0	15
OTU393	Bacteria	Firmicutes	Clostridia	Clostridiales	Ruminococcaceae	Ruminiclostridium 5	uncultured bacterium	14	0	27	23	11	19	0	104	15	0	0	0	0	28	0	13	0	22
OTU394	Bacteria	Firmicutes	Clostridia	Clostridiales	Lachnospiraceae	Lachnospiraceae NK4A136 group	Lachnospiraceae NK4A136 group_unclassified	0	30	75	88	78	5	0	0	0	0	0	0	0	0	0	0	0	0
OTU395	Bacteria	Actinobacteria	Coriobacteriia	Coriobacteriales	Eggerthellaceae	Enterorhabdus	uncultured bacterium	134	37	49	24	20	8	3	0	0	0	0	0	0	0	0	0	0	0
OTU396	Bacteria	Bacteroidetes	Bacteroidia	Bacteroidales	Bacteroidaceae	Bacteroides	Bacteroides_unclassified	0	39	0	36	0	33	0	0	0	0	0	0	69	98	0	0	0	0
OTU397	Bacteria	Firmicutes	Clostridia	Clostridiales	Christensenellaceae	Christensenellaceae R-7 group	Christensenellaceae R-7 group_unclassified	23	17	7	8	2	19	11	4	31	6	9	12	48	12	12	12	7	33
OTU398	Bacteria	Bacteroidetes	Bacteroidia	Bacteroidales	Rikenellaceae	Alistipes	Alistipes_unclassified	19	15	20	21	39	30	5	16	9	6	0	0	33	20	0	15	8	13
OTU399	Bacteria	Actinobacteria	Coriobacteriia	Coriobacteriales	Eggerthellaceae	Enterorhabdus	uncultured bacterium	15	0	0	4	5	0	4	0	14	14	0	14	156	5	20	15	3	0
OTU400	Bacteria	Firmicutes	Clostridia	Clostridiales	Ruminococcaceae	Harryflintia	uncultured bacterium	6	0	0	6	0	0	32	25	0	0	0	0	0	0	124	74	0	0
OTU401	Bacteria	Firmicutes	Clostridia	Clostridiales	Ruminococcaceae	Oscillibacter	uncultured bacterium	15	0	27	37	16	19	0	49	0	0	18	0	23	35	0	0	27	0
OTU402	Bacteria	Firmicutes	Clostridia	Clostridiales	Lachnospiraceae	Lachnospiraceae_unclassified	Lachnospiraceae_unclassified	42	117	14	32	57	0	0	0	0	0	0	0	0	0	0	0	0	0
OTU403	Bacteria	Actinobacteria	Coriobacteriia	Coriobacteriales	Eggerthellaceae	Enterorhabdus	Enterorhabdus_unclassified	25	20	19	6	0	8	0	13	10	0	0	0	121	0	20	15	0	0
OTU404	Bacteria	Firmicutes	Clostridia	Clostridiales	Ruminococcaceae	Ruminiclostridium 9	Ruminiclostridium 9_unclassified	33	7	4	7	0	10	0	14	0	0	118	20	5	1	0	36	0	0
OTU405	Bacteria	Bacteroidetes	Bacteroidia	Bacteroidales	Muribaculaceae	uncultured bacterium	uncultured bacterium	0	0	0	0	24	156	0	74	0	0	0	0	0	0	0	0	0	0
OTU406	Bacteria	Firmicutes	Clostridia	Clostridiales	Lachnospiraceae	Roseburia	uncultured bacterium	7	6	115	0	102	13	0	0	8	0	0	0	0	0	0	0	0	0
OTU407	Bacteria	Firmicutes	Clostridia	Clostridiales	Clostridiaceae 1	Candidatus Arthromitus	uncultured bacterium	110	3	47	14	31	37	0	3	4	0	0	0	0	0	0	0	0	0
OTU408	Bacteria	Firmicutes	Clostridia	Clostridiales	Lachnospiraceae	Lachnospiraceae_unclassified	Lachnospiraceae_unclassified	27	28	40	21	38	57	0	0	0	0	0	0	0	17	16	0	0	5
OTU409	Bacteria	Bacteroidetes	Bacteroidia	Bacteroidales	Muribaculaceae	uncultured Bacteroidales bacterium	uncultured Bacteroidales bacterium	6	21	46	15	44	71	0	0	0	0	0	0	14	0	22	0	0	9
OTU410	Bacteria	Bacteroidetes	Bacteroidia	Bacteroidales	Muribaculaceae	Muribaculaceae_unclassified	Muribaculaceae_unclassified	0	56	47	30	62	53	0	0	0	0	0	0	0	0	0	0	0	0
OTU411	Bacteria	Bacteroidetes	Bacteroidia	Bacteroidales	Muribaculaceae	uncultured bacterium	uncultured bacterium	12	16	10	14	59	70	0	22	19	0	0	0	10	0	0	0	0	13
OTU412	Bacteria	Firmicutes	Clostridia	Clostridiales	Ruminococcaceae	Ruminococcaceae UCG-005	Ruminococcaceae UCG-005_unclassified	0	0	10	10	7	0	7	45	13	0	34	0	8	0	28	28	25	29
OTU413	Bacteria	Firmicutes	Clostridia	Clostridiales	Clostridiales vadinBB60 group	uncultured bacterium	uncultured bacterium	0	0	0	0	0	0	0	3	0	3	0	16	37	79	35	0	7	64
OTU414	Bacteria	Firmicutes	Clostridia	Clostridiales	Clostridiales vadinBB60 group	uncultured bacterium	uncultured bacterium	0	0	17	29	10	6	7	17	10	0	0	0	0	0	43	0	18	83
OTU415	Bacteria	Firmicutes	Clostridia	Clostridiales	Lachnospiraceae	Roseburia	uncultured bacterium	16	0	10	118	32	25	0	6	22	10	0	0	0	0	0	0	0	0
OTU416	Bacteria	Bacteroidetes	Bacteroidia	Bacteroidales	Bacteroidaceae	Bacteroides	Bacteroides stercorirosoris	9	15	8	8	0	0	0	0	0	0	0	0	91	27	0	34	7	39
OTU417	Bacteria	Firmicutes	Erysipelotrichia	Erysipelotrichales	Erysipelotrichaceae	uncultured	uncultured bacterium	170	0	18	0	22	9	0	0	0	0	0	0	0	0	0	0	0	18
OTU418	Bacteria	Firmicutes	Clostridia	Clostridiales	Family XIII	Family XIII AD3011 group	Family XIII AD3011 group_unclassified	15	17	8	31	8	30	13	13	24	5	0	8	33	8	11	6	0	7
OTU419	Bacteria	Firmicutes	Clostridia	Clostridiales	Ruminococcaceae	uncultured	uncultured_unclassified	0	16	42	23	0	16	0	26	0	0	24	0	27	0	52	0	0	11
OTU420	Bacteria	Firmicutes	Clostridia	Clostridiales	Ruminococcaceae	Ruminococcaceae UCG-014	Ruminococcaceae UCG-014_unclassified	0	0	0	0	0	0	0	42	0	19	0	0	147	0	0	29	0	0
OTU421	Bacteria	Firmicutes	Clostridia	Clostridiales	Lachnospiraceae	Lachnospiraceae_unclassified	Lachnospiraceae_unclassified	0	0	8	7	14	0	0	114	0	0	0	0	9	6	11	28	37	0
OTU422	Bacteria	Firmicutes	Clostridia	Clostridiales	Ruminococcaceae	Ruminococcaceae_unclassified	Ruminococcaceae_unclassified	22	17	67	56	12	0	0	18	0	0	0	0	0	19	0	0	19	0
OTU423	Bacteria	Firmicutes	Clostridia	Clostridiales	Clostridiales vadinBB60 group	uncultured bacterium	uncultured bacterium	0	13	9	63	38	23	0	15	0	0	0	0	0	0	0	68	0	0
OTU424	Bacteria	Firmicutes	Clostridia	Clostridiales	Ruminococcaceae	Ruminococcaceae_unclassified	Ruminococcaceae_unclassified	0	0	0	14	12	11	14	28	0	0	15	5	34	36	20	28	12	0
OTU425	Bacteria	Firmicutes	Clostridia	Clostridiales	Lachnospiraceae	Lachnospiraceae NK4A136 group	Lachnospiraceae NK4A136 group_unclassified	0	0	28	0	0	23	20	0	0	27	14	0	0	52	64	0	0	0
OTU426	Bacteria	Firmicutes	Clostridia	Clostridiales	Lachnospiraceae	Blautia	Blautia_unclassified	11	0	22	16	10	15	12	37	6	0	10	0	44	9	0	0	35	0
OTU427	Bacteria	Firmicutes	Clostridia	Clostridiales	Lachnospiraceae	GCA-900066575	uncultured bacterium	0	0	16	0	0	26	10	34	5	0	8	0	12	28	34	15	39	0
OTU428	Bacteria	Firmicutes	Clostridia	Clostridiales	Lachnospiraceae	Lachnospiraceae_unclassified	Lachnospiraceae_unclassified	83	67	56	0	15	0	0	0	0	0	0	0	0	0	0	0	0	0
OTU429	Bacteria	Firmicutes	Clostridia	Clostridiales	Ruminococcaceae	Ruminococcaceae_unclassified	Ruminococcaceae_unclassified	0	0	24	27	12	5	14	15	0	0	24	0	73	25	0	0	0	0
OTU430	Bacteria	Firmicutes	Clostridia	Clostridiales	Clostridiales_unclassified	Clostridiales_unclassified	Clostridiales_unclassified	0	0	16	2	0	0	0	42	7	10	21	0	23	26	15	8	21	28
OTU431	Bacteria	Firmicutes	Clostridia	Clostridiales	Ruminococcaceae	Ruminococcaceae UCG-010	Ruminococcaceae UCG-010_unclassified	22	7	25	20	0	60	0	12	8	5	11	0	20	11	0	13	4	0
OTU432	Bacteria	Firmicutes	Clostridia	Clostridiales	Lachnospiraceae	Lachnospiraceae_unclassified	Lachnospiraceae_unclassified	0	31	0	13	11	89	25	3	28	13	0	0	0	0	0	4	0	0
OTU433	Bacteria	Firmicutes	Clostridia	Clostridiales	Lachnospiraceae	Acetatifactor	uncultured bacterium	0	0	0	0	0	0	0	0	0	0	0	0	37	0	98	82	0	0
OTU434	Bacteria	Firmicutes	Clostridia	Clostridiales	Lachnospiraceae	Lachnospiraceae UCG-006	uncultured bacterium	12	0	19	0	22	119	12	32	0	0	0	0	0	0	0	0	0	0
OTU435	Bacteria	Firmicutes	Clostridia	Clostridiales	Ruminococcaceae	Negativibacillus	uncultured bacterium	10	17	0	9	4	11	0	9	7	6	30	0	13	23	30	14	16	15
OTU436	Bacteria	Firmicutes	Clostridia	Clostridiales	Family XIII	[Eubacterium] brachy group	uncultured bacterium	5	0	0	0	12	13	11	21	7	3	15	0	50	18	17	0	23	19
OTU437	Bacteria	Firmicutes	Clostridia	Clostridiales	Ruminococcaceae	Harryflintia	uncultured bacterium	0	0	0	0	0	9	0	21	0	0	0	0	0	19	45	72	20	27
OTU438	Bacteria	Firmicutes	Clostridia	Clostridiales	Lachnospiraceae	Lachnospiraceae_unclassified	Lachnospiraceae_unclassified	11	0	0	21	47	0	0	0	0	0	0	0	10	37	30	0	23	33
OTU439	Bacteria	Bacteroidetes	Bacteroidia	Bacteroidales	Bacteroidaceae	Bacteroides	Bacteroides_unclassified	0	33	0	68	0	0	0	0	0	0	0	0	0	29	47	35	0	0
OTU440	Bacteria	Actinobacteria	Coriobacteriia	Coriobacteriales	Eggerthellaceae	Enterorhabdus	uncultured bacterium	19	7	11	0	0	0	0	0	7	0	9	8	86	6	28	17	0	10
OTU441	Bacteria	Firmicutes	Clostridia	Clostridiales	Lachnospiraceae	uncultured	uncultured_unclassified	6	0	0	13	0	0	0	0	0	0	0	0	20	14	43	10	0	102
OTU442	Bacteria	Firmicutes	Clostridia	Clostridiales	Lachnospiraceae	Lachnospiraceae_unclassified	Lachnospiraceae_unclassified	0	0	60	42	0	87	0	0	0	0	12	0	7	0	0	0	0	0
OTU443	Bacteria	Firmicutes	Clostridia	Clostridiales	Lachnospiraceae	Lachnospiraceae_unclassified	Lachnospiraceae_unclassified	0	0	0	0	0	0	0	177	0	0	31	0	0	0	0	0	0	0
OTU444	Bacteria	Firmicutes	Clostridia	Clostridiales	Ruminococcaceae	Ruminococcaceae UCG-014	uncultured Clostridiales bacterium	0	0	5	0	0	0	0	54	34	0	7	0	24	56	0	0	0	26
OTU445	Bacteria	Actinobacteria	Coriobacteriia	Coriobacteriales	Eggerthellaceae	uncultured	uncultured Coriobacteriales bacterium	32	13	0	10	0	11	0	11	0	7	11	23	63	3	6	15	0	0
OTU446	Bacteria	Firmicutes	Clostridia	Clostridiales	Ruminococcaceae	Anaerotruncus	uncultured bacterium	31	0	28	12	96	25	4	0	0	0	0	0	0	0	9	0	0	0
OTU447	Bacteria	Firmicutes	Clostridia	Clostridiales	Ruminococcaceae	Ruminococcaceae_unclassified	Ruminococcaceae_unclassified	0	0	16	14	33	0	0	26	0	0	20	0	24	46	0	0	24	0
OTU448	Bacteria	Firmicutes	Clostridia	Clostridiales	Lachnospiraceae	Lachnospiraceae_unclassified	Lachnospiraceae_unclassified	6	10	10	49	0	0	0	7	0	34	14	11	52	9	0	0	0	0
OTU449	Bacteria	Firmicutes	Clostridia	Clostridiales	Lachnospiraceae	ASF356	uncultured bacterium	0	0	0	0	0	0	0	54	0	0	0	0	148	0	0	0	0	0
OTU450	Bacteria	Firmicutes	Clostridia	Clostridiales	Ruminococcaceae	Ruminococcaceae UCG-014	Ruminococcaceae UCG-014_unclassified	0	6	0	16	0	0	6	0	35	31	13	0	0	15	30	0	28	20
OTU451	Bacteria	Firmicutes	Clostridia	Clostridiales	Lachnospiraceae	Lachnospiraceae NK4A136 group	uncultured bacterium	0	0	109	88	0	0	0	0	0	0	0	0	0	0	0	0	0	0
OTU452	Bacteria	Firmicutes	Clostridia	Clostridiales	Peptococcaceae	uncultured	uncultured bacterium	21	19	17	27	18	0	0	3	17	0	3	0	15	25	20	5	0	6
OTU453	Bacteria	Firmicutes	Clostridia	Clostridiales	Christensenellaceae	Catabacter	Christensenella timonensis	5	0	0	2	3	15	19	21	7	17	6	10	34	6	9	7	26	9
OTU454	Bacteria	Firmicutes	Clostridia	Clostridiales	Ruminococcaceae	Ruminococcaceae UCG-014	uncultured bacterium	6	0	10	0	0	0	0	19	0	0	0	17	65	26	19	11	0	22
OTU455	Bacteria	Firmicutes	Clostridia	Clostridiales	Ruminococcaceae	Ruminococcaceae UCG-013	Ruminococcaceae UCG-013_unclassified	0	40	17	22	0	28	0	17	8	11	12	12	0	0	0	0	27	0
OTU456	Bacteria	Firmicutes	Clostridia	Clostridiales	Lachnospiraceae	Lachnospiraceae_unclassified	Lachnospiraceae_unclassified	0	0	0	18	20	13	0	31	8	0	0	0	0	29	10	34	0	25
OTU457	Bacteria	Firmicutes	Erysipelotrichia	Erysipelotrichales	Erysipelotrichaceae	uncultured	uncultured bacterium	36	29	35	0	0	29	0	22	0	0	0	0	0	0	7	0	0	29
OTU458	Bacteria	Firmicutes	Clostridia	Clostridiales	Ruminococcaceae	Ruminococcaceae UCG-013	Ruminococcaceae UCG-013_unclassified	3	0	0	0	0	18	0	60	33	36	12	0	0	0	0	0	0	25
OTU459	Bacteria	Firmicutes	Clostridia	Clostridiales	Ruminococcaceae	uncultured	uncultured_unclassified	0	29	7	16	30	0	0	0	0	0	0	0	43	18	33	11	0	0
OTU460	Bacteria	Firmicutes	Clostridia	Clostridiales	Ruminococcaceae	Ruminiclostridium 5	Ruminiclostridium 5_unclassified	0	0	24	0	21	6	9	0	0	0	32	0	27	0	20	21	16	10
OTU461	Bacteria	Firmicutes	Clostridia	Clostridiales	Lachnospiraceae	Lachnospiraceae_unclassified	Lachnospiraceae_unclassified	10	21	18	32	32	56	0	10	0	0	0	0	0	0	0	0	0	0
OTU462	Bacteria	Firmicutes	Clostridia	Clostridiales	Lachnospiraceae	Lachnospiraceae_unclassified	Lachnospiraceae_unclassified	0	0	152	0	7	20	0	0	0	0	0	0	0	0	0	0	0	0
OTU463	Bacteria	Firmicutes	Clostridia	Clostridiales	Lachnospiraceae	[Eubacterium] xylanophilum group	uncultured bacterium	24	35	51	27	0	38	0	0	0	0	0	0	0	0	0	0	0	0
OTU464	Bacteria	Firmicutes	Clostridia	Clostridiales	Clostridiales vadinBB60 group	uncultured bacterium	uncultured bacterium	0	0	0	0	0	6	0	0	9	0	17	0	9	65	20	21	0	28
OTU465	Bacteria	Firmicutes	Clostridia	Clostridiales	Lachnospiraceae	Lachnospiraceae_unclassified	Lachnospiraceae_unclassified	6	26	33	23	19	8	0	10	3	0	8	0	13	7	8	0	0	8
OTU466	Bacteria	Tenericutes	Mollicutes	Mollicutes RF39	Mollicutes RF39_unclassified	Mollicutes RF39_unclassified	Mollicutes RF39_unclassified	0	0	0	0	0	0	5	51	0	0	4	19	0	28	33	15	10	7
OTU467	Bacteria	Firmicutes	Clostridia	Clostridiales	Lachnospiraceae	Lachnospiraceae_unclassified	Lachnospiraceae_unclassified	5	13	0	10	0	29	0	0	0	0	22	38	21	13	9	11	0	0
OTU468	Bacteria	Firmicutes	Clostridia	Clostridiales	Lachnospiraceae	Lachnospiraceae NK4A136 group	Lachnospiraceae NK4A136 group_unclassified	0	0	0	0	0	38	0	28	4	0	14	44	32	0	0	0	0	8
OTU469	Bacteria	Firmicutes	Clostridia	Clostridiales	Family XIII	Anaerovorax	uncultured bacterium	0	9	11	17	0	4	6	5	10	0	0	13	11	24	8	0	19	30
OTU470	Bacteria	Firmicutes	Clostridia	Clostridiales	Ruminococcaceae	Ruminococcaceae UCG-014	Ruminococcaceae UCG-014_unclassified	0	0	5	0	0	24	30	0	0	0	0	0	23	0	66	0	0	18
OTU471	Bacteria	Firmicutes	Clostridia	Clostridiales	Lachnospiraceae	Lachnospiraceae_unclassified	Lachnospiraceae_unclassified	0	0	0	0	0	160	0	0	5	0	0	0	0	0	0	0	0	0
OTU472	Bacteria	Firmicutes	Clostridia	Clostridiales	Ruminococcaceae	Ruminiclostridium	uncultured bacterium	0	0	0	0	15	0	0	103	0	0	0	44	0	0	0	0	0	0
OTU473	Bacteria	Bacteroidetes	Bacteroidia	Bacteroidales	Muribaculaceae	uncultured bacterium	uncultured bacterium	30	23	28	35	0	45	0	0	0	0	0	0	0	0	0	0	0	0
OTU474	Bacteria	Bacteroidetes	Bacteroidia	Bacteroidales	Muribaculaceae	uncultured bacterium	uncultured bacterium	27	46	21	22	0	34	0	0	0	0	5	0	0	0	0	6	0	0
OTU475	Bacteria	Firmicutes	Clostridia	Clostridiales	Ruminococcaceae	Butyricicoccus	uncultured bacterium	0	0	0	0	13	0	0	72	6	0	0	0	0	34	0	19	5	11
OTU476	Bacteria	Firmicutes	Clostridia	Clostridiales	Ruminococcaceae	GCA-900066225	uncultured bacterium	0	0	0	0	0	0	0	33	22	9	19	11	12	0	30	24	0	0
OTU477	Bacteria	Proteobacteria	Gammaproteobacteria	Betaproteobacteriales	Burkholderiaceae	Parasutterella	uncultured bacterium	17	20	0	14	17	47	0	7	18	5	4	0	7	3	0	0	0	0
OTU478	Bacteria	Firmicutes	Clostridia	Clostridiales	Ruminococcaceae	Ruminococcaceae UCG-010	uncultured bacterium	7	10	21	8	4	2	0	24	14	0	0	12	19	17	9	12	0	0
OTU479	Bacteria	Firmicutes	Clostridia	Clostridiales	Lachnospiraceae	Acetatifactor	uncultured bacterium	0	0	6	0	0	5	0	5	0	0	37	0	17	28	18	15	19	9
OTU480	Bacteria	Bacteroidetes	Bacteroidia	Bacteroidales	Tannerellaceae	Parabacteroides	Parabacteroides sp. HGS0025	0	0	0	0	0	0	0	0	0	0	0	0	62	47	50	0	0	0
OTU481	Bacteria	Actinobacteria	Actinobacteria	Bifidobacteriales	Bifidobacteriaceae	Bifidobacterium	Bifidobacterium_unclassified	0	0	0	0	0	0	0	0	0	0	0	0	108	33	8	9	0	0
OTU482	Bacteria	Firmicutes	Clostridia	Clostridiales	Ruminococcaceae	Oscillibacter	Oscillibacter_unclassified	17	0	0	47	0	0	0	19	0	0	0	0	0	42	32	0	0	0
OTU483	Bacteria	Firmicutes	Clostridia	Clostridiales	Lachnospiraceae	[Eubacterium] xylanophilum group	uncultured bacterium	0	51	0	0	105	0	0	0	0	0	0	0	0	0	0	0	0	0
OTU484	Bacteria	Firmicutes	Clostridia	Clostridiales	Lachnospiraceae	Lachnospiraceae_unclassified	Lachnospiraceae_unclassified	14	14	25	27	4	0	0	13	0	0	0	0	5	0	0	37	16	0
OTU485	Bacteria	Firmicutes	Erysipelotrichia	Erysipelotrichales	Erysipelotrichaceae	uncultured	uncultured bacterium	42	0	0	0	0	73	0	39	0	0	0	0	0	0	0	0	0	0
OTU486	Bacteria	Firmicutes	Clostridia	Clostridiales	Lachnospiraceae	Lachnospiraceae_unclassified	Lachnospiraceae_unclassified	21	0	0	0	104	28	0	0	0	0	0	0	0	0	0	0	0	0
OTU487	Bacteria	Firmicutes	Clostridia	Clostridiales	Ruminococcaceae	Oscillibacter	uncultured bacterium	0	0	0	0	29	0	19	14	10	0	10	0	0	17	28	26	0	0
OTU488	Bacteria	Firmicutes	Clostridia	Clostridiales	Lachnospiraceae	Lachnospiraceae_unclassified	Lachnospiraceae_unclassified	0	0	18	9	0	16	3	16	0	13	22	0	6	13	12	4	0	20
OTU489	Bacteria	Firmicutes	Clostridia	Clostridiales	Christensenellaceae	uncultured	uncultured bacterium	0	0	5	4	11	7	3	5	5	0	15	7	14	16	6	26	13	15
OTU490	Bacteria	Firmicutes	Clostridia	Clostridiales	Lachnospiraceae	Acetatifactor	Acetatifactor_unclassified	0	11	18	0	21	12	0	0	20	0	33	0	11	11	0	0	0	14
OTU491	Bacteria	Firmicutes	Clostridia	Clostridiales	Ruminococcaceae	Ruminococcaceae_unclassified	Ruminococcaceae_unclassified	18	0	25	7	0	9	0	5	3	0	0	16	17	0	39	11	0	0
OTU492	Bacteria	Firmicutes	Clostridia	Clostridiales	Ruminococcaceae	Oscillibacter	Clostridiales bacterium CIEAF 021	0	0	19	0	0	0	0	30	0	0	0	0	12	18	20	37	14	0
OTU493	Bacteria	Firmicutes	Clostridia	Clostridiales	Ruminococcaceae	Ruminococcaceae_unclassified	Ruminococcaceae_unclassified	0	0	0	0	0	10	12	23	20	6	23	7	11	24	13	0	0	0
OTU494	Bacteria	Firmicutes	Clostridia	Clostridiales	Ruminococcaceae	Candidatus Soleaferrea	Candidatus Soleaferrea_unclassified	0	0	6	10	0	0	9	27	8	4	6	4	16	13	8	5	6	26
OTU495	Bacteria	Firmicutes	Clostridia	Clostridiales	Lachnospiraceae	Marvinbryantia	uncultured bacterium	43	29	0	33	42	0	0	0	0	0	0	0	0	0	0	0	0	0
OTU496	Bacteria	Firmicutes	Clostridia	Clostridiales	Clostridiales vadinBB60 group	uncultured bacterium	uncultured bacterium	0	0	0	0	0	9	26	9	6	8	0	25	11	14	31	0	8	0
OTU497	Bacteria	Firmicutes	Clostridia	Clostridiales	Lachnospiraceae	Lachnospiraceae_unclassified	Lachnospiraceae_unclassified	0	0	4	0	12	0	18	10	6	0	0	0	9	48	0	18	0	20
OTU498	Bacteria	Firmicutes	Clostridia	Clostridiales	Lachnospiraceae	Lachnospiraceae_unclassified	Lachnospiraceae_unclassified	0	0	0	0	0	53	12	30	38	12	0	0	0	0	0	0	0	0
OTU499	Bacteria	Firmicutes	Clostridia	Clostridiales	Ruminococcaceae	Ruminococcaceae UCG-004	Ruminococcaceae UCG-004_unclassified	11	8	11	17	6	14	0	5	6	9	0	0	5	7	0	21	12	11
OTU500	Bacteria	Cyanobacteria	Melainabacteria	Gastranaerophilales	Gastranaerophilales_unclassified	Gastranaerophilales_unclassified	Gastranaerophilales_unclassified	8	0	8	0	114	0	0	0	11	0	0	0	0	0	0	0	0	0
OTU501	Bacteria	Tenericutes	Mollicutes	Mollicutes RF39	Mollicutes RF39_unclassified	Mollicutes RF39_unclassified	Mollicutes RF39_unclassified	5	0	0	0	7	12	0	12	0	0	0	10	26	17	19	0	20	11
OTU502	Bacteria	Firmicutes	Clostridia	Clostridiales	Lachnospiraceae	uncultured	uncultured_unclassified	0	0	53	0	14	0	0	0	0	0	15	20	37	0	0	0	0	0
OTU503	Bacteria	Firmicutes	Clostridia	Clostridiales	Lachnospiraceae	Lachnospiraceae_unclassified	Lachnospiraceae_unclassified	0	0	0	0	0	0	8	20	21	10	0	12	14	20	0	0	14	19
OTU504	Bacteria	Bacteroidetes	Bacteroidia	Bacteroidales	Muribaculaceae	uncultured Bacteroidales bacterium	uncultured Bacteroidales bacterium	0	0	0	0	39	91	7	0	0	0	0	0	0	0	0	0	0	0
OTU505	Bacteria	Firmicutes	Clostridia	Clostridiales	Lachnospiraceae	Lachnospiraceae_unclassified	Lachnospiraceae_unclassified	18	16	0	47	25	30	0	0	0	0	0	0	0	0	0	0	0	0
OTU506	Bacteria	Firmicutes	Clostridia	Clostridiales	Lachnospiraceae	Roseburia	uncultured bacterium	4	0	0	9	0	123	0	0	0	0	0	0	0	0	0	0	0	0
OTU507	Bacteria	Firmicutes	Clostridia	Clostridiales	Clostridiales vadinBB60 group	uncultured bacterium	uncultured bacterium	0	0	0	32	6	0	0	0	0	0	0	0	5	36	0	57	0	0
OTU508	Bacteria	Firmicutes	Clostridia	Clostridiales	Ruminococcaceae	Ruminococcaceae_unclassified	Ruminococcaceae_unclassified	8	6	0	3	0	6	0	7	12	2	3	0	16	43	0	19	0	9
OTU509	Bacteria	Firmicutes	Clostridia	Clostridiales	Clostridiales vadinBB60 group	uncultured bacterium	uncultured bacterium	4	0	0	11	0	13	18	26	0	0	0	0	13	17	0	11	0	21
OTU510	Bacteria	Firmicutes	Clostridia	Clostridiales	Lachnospiraceae	Lachnospiraceae NK4A136 group	Lachnospiraceae bacterium COE1	11	0	0	20	86	16	0	0	0	0	0	0	0	0	0	0	0	0
OTU511	Bacteria	Firmicutes	Clostridia	Clostridiales	Clostridiales vadinBB60 group	uncultured bacterium	uncultured bacterium	4	0	0	0	10	0	0	0	0	0	0	6	9	61	19	15	0	7
OTU512	Bacteria	Firmicutes	Clostridia	Clostridiales	Clostridiales vadinBB60 group	uncultured bacterium	uncultured bacterium	0	0	0	0	0	0	9	10	0	0	14	0	8	32	7	51	0	0
OTU513	Bacteria	Firmicutes	Clostridia	Clostridiales	Ruminococcaceae	Ruminococcaceae UCG-014	Ruminococcaceae UCG-014_unclassified	0	0	0	0	0	0	0	51	0	0	0	13	54	0	0	13	0	0
OTU514	Bacteria	Firmicutes	Clostridia	Clostridiales	Ruminococcaceae	Ruminococcaceae_unclassified	Ruminococcaceae_unclassified	0	30	0	0	0	20	0	31	0	0	6	0	0	43	0	0	0	0
OTU515	Bacteria	Firmicutes	Clostridia	Clostridiales	Ruminococcaceae	Ruminococcaceae UCG-005	Ruminococcaceae UCG-005_unclassified	9	0	0	13	0	8	0	13	7	10	0	0	11	13	0	14	0	31
OTU516	Bacteria	Firmicutes	Bacilli	Lactobacillales	Lactobacillaceae	Lactobacillus	Lactobacillus_unclassified	0	48	0	0	0	23	0	0	0	0	0	0	58	0	0	0	0	0
OTU517	Bacteria	Firmicutes	Clostridia	Clostridiales	Ruminococcaceae	Ruminococcaceae UCG-014	uncultured bacterium	0	14	35	0	0	0	16	10	0	0	0	6	20	20	0	8	0	0
OTU518	Bacteria	Firmicutes	Clostridia	Clostridiales	Ruminococcaceae	Ruminococcaceae_unclassified	Ruminococcaceae_unclassified	0	0	10	13	0	0	0	13	10	9	7	4	9	16	14	6	12	6
OTU519	Bacteria	Firmicutes	Clostridia	Clostridiales	Ruminococcaceae	Ruminococcaceae UCG-014	Ruminococcaceae UCG-014_unclassified	0	0	7	11	13	0	0	0	0	0	0	0	19	46	11	7	6	8
OTU520	Bacteria	Firmicutes	Clostridia	Clostridiales	Lachnospiraceae	Lachnospiraceae_unclassified	Lachnospiraceae_unclassified	0	0	0	0	0	0	27	15	0	0	0	0	21	26	25	0	4	10
OTU521	Bacteria	Firmicutes	Clostridia	Clostridiales	Ruminococcaceae	uncultured	uncultured_unclassified	21	0	8	2	0	0	0	8	0	9	0	4	39	0	9	25	0	2
OTU522	Bacteria	Firmicutes	Clostridia	Clostridiales	Ruminococcaceae	Ruminococcaceae UCG-014	uncultured bacterium	23	13	0	17	13	0	0	15	0	0	0	0	13	9	0	15	0	8
OTU523	Bacteria	Firmicutes	Clostridia	Clostridiales	Lachnospiraceae	Lachnospiraceae FCS020 group	Lachnospiraceae FCS020 group_unclassified	0	0	13	0	0	0	0	21	0	0	0	6	0	18	17	15	36	0
OTU524	Bacteria	Firmicutes	Clostridia	Clostridiales	Lachnospiraceae	Lachnospiraceae_unclassified	Lachnospiraceae_unclassified	0	0	21	27	0	76	0	0	0	0	0	0	0	0	0	0	0	0
OTU525	Bacteria	Cyanobacteria	Melainabacteria	Gastranaerophilales	Gastranaerophilales_unclassified	Gastranaerophilales_unclassified	Gastranaerophilales_unclassified	0	0	0	0	0	0	0	0	10	0	0	0	27	36	51	0	0	0
OTU526	Bacteria	Firmicutes	Erysipelotrichia	Erysipelotrichales	Erysipelotrichaceae	uncultured	uncultured bacterium	77	0	0	0	0	24	0	0	20	0	0	0	0	0	0	0	0	0
OTU527	Bacteria	Actinobacteria	Coriobacteriia	Coriobacteriales	Eggerthellaceae	Enterorhabdus	Enterorhabdus_unclassified	51	0	0	0	28	41	0	0	0	0	0	0	0	0	0	0	0	0
OTU528	Bacteria	Firmicutes	Clostridia	Clostridiales	Clostridiales vadinBB60 group	uncultured bacterium	uncultured bacterium	44	0	51	13	0	12	0	0	0	0	0	0	0	0	0	0	0	0
OTU529	Bacteria	Firmicutes	Erysipelotrichia	Erysipelotrichales	Erysipelotrichaceae	Erysipelatoclostridium	uncultured bacterium	39	0	6	0	0	36	0	0	0	0	0	0	39	0	0	0	0	0
OTU530	Bacteria	Firmicutes	Clostridia	Clostridiales	Clostridiales vadinBB60 group	uncultured bacterium	uncultured bacterium	18	0	0	13	0	14	0	7	23	8	37	0	0	0	0	0	0	0
OTU531	Bacteria	Firmicutes	Clostridia	Clostridiales	Ruminococcaceae	UBA1819	uncultured bacterium	10	0	0	10	40	0	6	0	0	0	5	9	0	0	9	5	7	19
OTU532	Bacteria	Firmicutes	Clostridia	Clostridiales	Ruminococcaceae	Ruminiclostridium	uncultured bacterium	0	0	20	0	0	11	0	53	0	0	20	0	0	0	0	15	0	0
OTU533	Bacteria	Firmicutes	Clostridia	Clostridiales	Lachnospiraceae	Lachnospiraceae_unclassified	Lachnospiraceae_unclassified	12	19	0	33	0	0	0	0	0	0	0	0	0	0	0	53	0	0
OTU534	Bacteria	Firmicutes	Clostridia	Clostridiales	Lachnospiraceae	Lachnospiraceae_unclassified	Lachnospiraceae_unclassified	42	0	0	31	32	0	0	0	0	0	11	0	0	0	0	0	0	0
OTU535	Bacteria	Actinobacteria	Coriobacteriia	Coriobacteriales	Eggerthellaceae	Enterorhabdus	uncultured bacterium	40	15	18	18	0	6	0	5	0	0	0	0	14	0	0	0	0	0
OTU536	Bacteria	Firmicutes	Clostridia	Clostridiales	Ruminococcaceae	Harryflintia	uncultured bacterium	0	5	33	0	14	0	0	0	0	0	16	0	19	29	0	0	0	0
OTU537	Bacteria	Firmicutes	Clostridia	Clostridiales	Lachnospiraceae	[Eubacterium] xylanophilum group	uncultured bacterium	26	0	36	0	53	0	0	0	0	0	0	0	0	0	0	0	0	0
OTU538	Bacteria	Firmicutes	Clostridia	Clostridiales	Ruminococcaceae	Ruminococcaceae UCG-014	Ruminococcaceae UCG-014_unclassified	0	0	17	0	0	12	7	9	24	0	0	0	17	29	0	0	0	0
OTU539	Bacteria	Patescibacteria	Saccharimonadia	Saccharimonadales	Saccharimonadaceae	Candidatus Saccharimonas	uncultured bacterium	0	0	8	0	0	12	0	0	7	0	0	0	47	0	11	17	0	13
OTU540	Bacteria	Firmicutes	Clostridia	Clostridiales	Lachnospiraceae	Lachnospiraceae_unclassified	Lachnospiraceae_unclassified	0	0	0	0	0	0	6	4	0	0	5	5	7	24	21	22	8	13
OTU541	Bacteria	Firmicutes	Clostridia	Clostridiales	Ruminococcaceae	uncultured	uncultured Oscillospira sp.	0	19	0	0	0	15	0	54	0	0	26	0	0	0	0	0	0	0
OTU542	Bacteria	Firmicutes	Clostridia	Clostridiales	Lachnospiraceae	uncultured	uncultured bacterium	0	0	0	0	0	0	0	0	0	0	0	0	46	44	0	24	0	0
OTU543	Bacteria	Firmicutes	Clostridia	Clostridiales	Lachnospiraceae	Blautia	Blautia_unclassified	0	0	0	0	0	0	0	38	0	0	0	0	0	0	46	15	0	14
OTU544	Bacteria	Bacteroidetes	Bacteroidia	Bacteroidales	Muribaculaceae	Muribaculum	uncultured bacterium	22	17	0	34	0	38	0	0	0	0	0	0	0	0	0	0	0	0
OTU545	Bacteria	Tenericutes	Mollicutes	Mollicutes RF39	Mollicutes RF39_unclassified	Mollicutes RF39_unclassified	Mollicutes RF39_unclassified	5	0	0	4	0	4	0	28	4	9	0	0	14	8	22	0	13	0
OTU546	Bacteria	Firmicutes	Clostridia	Clostridiales	Ruminococcaceae	Ruminiclostridium 5	uncultured bacterium	0	17	18	0	25	0	0	17	10	0	0	11	0	0	0	13	0	0
OTU547	Bacteria	Bacteroidetes	Bacteroidia	Bacteroidales	Muribaculaceae	uncultured Bacteroidales bacterium	uncultured Bacteroidales bacterium	0	0	0	0	25	0	0	17	39	0	0	0	0	0	0	0	0	30
OTU548	Bacteria	Firmicutes	Clostridia	Clostridiales	Ruminococcaceae	Ruminococcaceae_unclassified	Ruminococcaceae_unclassified	0	0	24	16	9	9	5	10	6	0	4	0	7	19	0	0	0	0
OTU549	Bacteria	Firmicutes	Bacilli	Lactobacillales	Streptococcaceae	Streptococcus	Streptococcus_unclassified	0	0	3	0	10	13	0	14	9	0	11	0	11	0	14	21	3	0
OTU550	Bacteria	Firmicutes	Clostridia	Clostridiales	Lachnospiraceae	Lachnospiraceae_unclassified	Lachnospiraceae_unclassified	6	0	0	0	0	16	21	0	0	0	0	0	24	0	0	41	0	0
OTU551	Bacteria	Firmicutes	Clostridia	Clostridiales	Lachnospiraceae	Lachnospiraceae_unclassified	Lachnospiraceae_unclassified	0	6	17	16	0	31	5	0	0	0	5	11	11	0	5	0	0	0
OTU552	Bacteria	Firmicutes	Clostridia	Clostridiales	Ruminococcaceae	Anaerotruncus	uncultured bacterium	0	0	16	56	19	0	0	7	9	0	0	0	0	0	0	0	0	0
OTU553	Bacteria	Firmicutes	Clostridia	Clostridiales	Ruminococcaceae	Ruminococcaceae UCG-014	Ruminococcaceae UCG-014_unclassified	0	0	0	77	0	0	0	0	0	0	0	0	30	0	0	0	0	0
OTU554	Bacteria	Firmicutes	Clostridia	Clostridiales	Clostridiales vadinBB60 group	Clostridiales vadinBB60 group_unclassified	Clostridiales vadinBB60 group_unclassified	0	0	0	0	0	0	14	0	9	0	0	0	24	18	11	0	9	22
OTU555	Bacteria	Firmicutes	Clostridia	Clostridiales	Lachnospiraceae	A2	A2_unclassified	81	0	0	0	25	0	0	0	0	0	0	0	0	0	0	0	0	0
OTU556	Bacteria	Firmicutes	Clostridia	Clostridiales	Lachnospiraceae	Marvinbryantia	Clostridiales bacterium CIEAF 012	7	0	0	11	8	15	6	7	11	9	0	0	12	9	11	0	0	0
OTU557	Bacteria	Firmicutes	Clostridia	Clostridiales	Lachnospiraceae	Lachnospiraceae NK4A136 group	Lachnospiraceae NK4A136 group_unclassified	0	22	0	10	0	52	0	22	0	0	0	0	0	0	0	0	0	0
OTU558	Bacteria	Firmicutes	Clostridia	Clostridiales	Lachnospiraceae	A2	uncultured bacterium	0	21	84	0	0	0	0	0	0	0	0	0	0	0	0	0	0	0
OTU559	Bacteria	Firmicutes	Clostridia	Clostridiales	Lachnospiraceae	Lachnospiraceae NK4A136 group	Lachnospiraceae bacterium COE1	0	9	23	22	0	51	0	0	0	0	0	0	0	0	0	0	0	0
OTU560	Bacteria	Firmicutes	Clostridia	Clostridiales	Ruminococcaceae	Ruminiclostridium 9	uncultured bacterium	0	5	26	24	5	8	8	11	8	0	0	0	0	10	0	0	0	0
OTU561	Bacteria	Firmicutes	Clostridia	Clostridiales	Lachnospiraceae	Lachnospiraceae_unclassified	Lachnospiraceae_unclassified	0	0	0	0	0	5	0	87	5	0	0	0	8	0	0	0	0	0
OTU562	Bacteria	Firmicutes	Clostridia	Clostridiales	Ruminococcaceae	UBA1819	uncultured bacterium	0	9	0	0	0	4	0	0	9	0	11	0	4	13	33	21	0	0
OTU563	Bacteria	Firmicutes	Clostridia	Clostridiales	Lachnospiraceae	uncultured	uncultured bacterium	0	0	0	0	0	0	0	34	17	0	0	0	13	0	0	31	9	0
OTU564	Bacteria	Firmicutes	Erysipelotrichia	Erysipelotrichales	Erysipelotrichaceae	uncultured bacterium	uncultured bacterium	0	0	0	0	0	14	4	5	8	15	5	7	11	6	5	5	9	9
OTU565	Bacteria	Actinobacteria	Coriobacteriia	Coriobacteriales	Eggerthellaceae	Enterorhabdus	uncultured bacterium	25	6	46	0	15	5	0	0	0	0	0	0	5	0	0	0	0	0
OTU566	Bacteria	Firmicutes	Clostridia	Clostridiales	Ruminococcaceae	Ruminiclostridium	uncultured bacterium	0	0	17	5	6	0	8	8	0	0	18	0	16	7	10	7	0	0
OTU567	Bacteria	Firmicutes	Clostridia	Clostridiales	Lachnospiraceae	Lachnospiraceae NK4A136 group	uncultured bacterium	0	0	0	0	0	0	15	53	0	5	0	11	0	7	0	11	0	0
OTU568	Bacteria	Firmicutes	Clostridia	Clostridiales	Lachnospiraceae	Lachnospiraceae_unclassified	Lachnospiraceae_unclassified	0	0	10	0	0	81	10	0	0	0	0	0	0	0	0	0	0	0
OTU569	Bacteria	Firmicutes	Clostridia	Clostridiales	Ruminococcaceae	Ruminiclostridium 5	Ruminiclostridium sp. KB18	0	0	0	7	0	0	0	8	0	0	33	6	0	19	20	8	0	0
OTU570	Bacteria	Firmicutes	Clostridia	Clostridiales	Ruminococcaceae	Ruminococcaceae_unclassified	Ruminococcaceae_unclassified	0	0	0	0	0	0	0	0	0	0	45	0	0	0	0	56	0	0
OTU571	Bacteria	Firmicutes	Clostridia	Clostridiales	Lachnospiraceae	Tyzzerella	uncultured bacterium	0	0	0	0	0	0	0	0	0	0	0	0	0	0	0	0	44	57
OTU572	Bacteria	Bacteroidetes	Bacteroidia	Bacteroidales	Rikenellaceae	Alistipes	Alistipes_unclassified	23	30	17	10	7	13	0	0	0	0	0	0	0	0	0	0	0	0
OTU573	Bacteria	Firmicutes	Clostridia	Clostridiales	Lachnospiraceae	Roseburia	Clostridium sp. Clone-44	0	13	0	0	11	76	0	0	0	0	0	0	0	0	0	0	0	0
OTU574	Bacteria	Firmicutes	Clostridia	Clostridiales	Lachnospiraceae	Lachnospiraceae_unclassified	Lachnospiraceae_unclassified	43	17	15	0	24	0	0	0	0	0	0	0	0	0	0	0	0	0
OTU575	Bacteria	Actinobacteria	Coriobacteriia	Coriobacteriales	Eggerthellaceae	Parvibacter	uncultured bacterium	25	11	6	8	7	7	0	0	0	0	0	5	20	0	4	0	0	6
OTU576	Bacteria	Firmicutes	Clostridia	Clostridiales	Ruminococcaceae	Ruminococcaceae UCG-013	Ruminococcaceae UCG-013_unclassified	16	0	0	0	0	0	0	0	0	0	0	0	10	12	22	20	0	19
OTU577	Bacteria	Firmicutes	Clostridia	Clostridiales	Lachnospiraceae	Lachnospiraceae NK4A136 group	Lachnospiraceae NK4A136 group_unclassified	16	0	0	13	0	70	0	0	0	0	0	0	0	0	0	0	0	0
OTU578	Bacteria	Bacteroidetes	Bacteroidia	Bacteroidales	Muribaculaceae	Muribaculaceae_unclassified	Muribaculaceae_unclassified	0	22	18	33	3	21	0	0	0	0	0	0	2	0	0	0	0	0
OTU579	Bacteria	Bacteroidetes	Bacteroidia	Bacteroidales	Muribaculaceae	uncultured bacterium	uncultured bacterium	15	18	14	22	7	16	0	0	6	0	0	0	0	0	0	0	0	0
OTU580	Bacteria	Bacteroidetes	Bacteroidia	Bacteroidales	Muribaculaceae	uncultured bacterium	uncultured bacterium	15	13	0	0	0	0	0	0	0	0	0	0	36	0	0	0	0	34
OTU581	Bacteria	Firmicutes	Clostridia	Clostridiales	Ruminococcaceae	Ruminococcaceae UCG-014	Ruminococcaceae UCG-014_unclassified	3	0	0	17	0	0	0	0	0	0	0	0	20	9	9	32	0	8
OTU582	Bacteria	Firmicutes	Clostridia	Clostridiales	Clostridiales vadinBB60 group	uncultured bacterium	uncultured bacterium	0	0	0	24	8	8	0	10	0	0	6	0	0	13	0	29	0	0
OTU583	Bacteria	Firmicutes	Erysipelotrichia	Erysipelotrichales	Erysipelotrichaceae	Erysipelatoclostridium	uncultured bacterium	0	0	0	0	38	38	0	0	21	0	0	0	0	0	0	0	0	0
OTU584	Bacteria	Firmicutes	Clostridia	Clostridiales	Lachnospiraceae	Lachnospiraceae_unclassified	Lachnospiraceae_unclassified	0	0	0	14	19	0	32	0	0	0	0	6	11	0	13	0	0	0
OTU585	Bacteria	Firmicutes	Clostridia	Clostridiales	Lachnospiraceae	Lachnospiraceae_unclassified	Lachnospiraceae_unclassified	0	0	15	18	0	0	0	9	13	0	0	0	0	0	27	0	12	0
OTU586	Bacteria	Firmicutes	Clostridia	Clostridiales	Lachnospiraceae	Lachnospiraceae_unclassified	Lachnospiraceae_unclassified	0	0	0	0	0	0	0	8	0	0	0	0	0	86	0	0	0	0
OTU587	Bacteria	Firmicutes	Clostridia	Clostridiales	Lachnospiraceae	Lachnospiraceae NK4A136 group	Lachnospiraceae NK4A136 group_unclassified	28	26	34	0	5	0	0	0	0	0	0	0	0	0	0	0	0	0
OTU588	Bacteria	Firmicutes	Clostridia	Clostridiales	Lachnospiraceae	Roseburia	uncultured bacterium	21	0	40	0	31	0	0	0	0	0	0	0	0	0	0	0	0	0
OTU589	Bacteria	Firmicutes	Clostridia	Clostridiales	Ruminococcaceae	Ruminiclostridium 5	uncultured Clostridiales bacterium	12	2	12	8	28	5	0	0	0	0	0	0	8	0	7	6	0	4
OTU590	Bacteria	Firmicutes	Clostridia	Clostridiales	Lachnospiraceae	Lachnospiraceae_unclassified	Lachnospiraceae_unclassified	0	0	0	0	0	0	0	50	29	13	0	0	0	0	0	0	0	0
OTU591	Bacteria	Firmicutes	Clostridia	Clostridiales	Lachnospiraceae	Lachnospiraceae UCG-006	Lachnospiraceae UCG-006_unclassified	0	15	0	0	8	0	0	0	6	0	0	0	20	0	42	0	0	0
OTU592	Bacteria	Firmicutes	Clostridia	Clostridiales	Lachnospiraceae	Lachnospiraceae_unclassified	Lachnospiraceae_unclassified	0	13	11	15	17	21	0	0	0	0	0	0	0	0	0	0	14	0
OTU593	Bacteria	Bacteroidetes	Bacteroidia	Bacteroidales	Prevotellaceae	Prevotellaceae NK3B31 group	uncultured bacterium	0	0	86	0	0	0	0	0	0	0	0	5	0	0	0	0	0	0
OTU594	Bacteria	Firmicutes	Clostridia	Clostridiales	Ruminococcaceae	Ruminiclostridium 9	uncultured Clostridiales bacterium	22	0	5	18	0	0	0	0	0	0	0	9	3	8	24	0	0	1
OTU595	Bacteria	Bacteroidetes	Bacteroidia	Bacteroidales	Rikenellaceae	Alistipes	Alistipes_unclassified	11	0	0	0	0	7	0	12	16	0	8	0	14	0	0	0	0	22
OTU596	Bacteria	Firmicutes	Clostridia	Clostridiales	Lachnospiraceae	Lachnospiraceae_unclassified	Lachnospiraceae_unclassified	0	0	18	5	0	0	0	0	0	0	43	0	0	11	0	0	13	0
OTU597	Bacteria	Firmicutes	Clostridia	Clostridiales	Lachnospiraceae	Lachnospiraceae_unclassified	Lachnospiraceae_unclassified	0	0	0	71	0	0	0	0	0	0	0	0	0	0	0	0	0	19
OTU598	Bacteria	Firmicutes	Clostridia	Clostridiales	Lachnospiraceae	Lachnospiraceae_unclassified	Lachnospiraceae_unclassified	0	14	31	21	0	23	0	0	0	0	0	0	0	0	0	0	0	0
OTU599	Bacteria	Firmicutes	Clostridia	Clostridiales	Lachnospiraceae	A2	uncultured bacterium	28	0	0	0	43	17	0	0	0	0	0	0	0	0	0	0	0	0
OTU600	Bacteria	Actinobacteria	Coriobacteriia	Coriobacteriales	Eggerthellaceae	Enterorhabdus	Enterorhabdus muris	14	0	0	0	0	7	0	0	0	10	0	0	52	0	5	0	0	0
OTU601	Bacteria	Firmicutes	Clostridia	Clostridiales	Lachnospiraceae	Lachnospiraceae_unclassified	Lachnospiraceae_unclassified	0	14	16	0	21	37	0	0	0	0	0	0	0	0	0	0	0	0
OTU602	Bacteria	Firmicutes	Clostridia	Clostridiales	Ruminococcaceae	Anaerotruncus	uncultured bacterium	0	13	11	13	14	0	5	0	0	0	0	0	0	15	8	5	0	4
OTU603	Bacteria	Firmicutes	Clostridia	Clostridiales	Lachnospiraceae	ASF356	ASF356_unclassified	0	0	0	0	0	0	0	25	12	6	8	0	6	12	0	0	0	19
OTU604	Bacteria	Firmicutes	Clostridia	Clostridiales	Ruminococcaceae	Ruminiclostridium	uncultured bacterium	14	0	0	2	12	0	0	12	1	13	0	0	3	4	10	5	3	8
OTU605	Bacteria	Firmicutes	Clostridia	Clostridiales	Lachnospiraceae	Lachnospiraceae_unclassified	Lachnospiraceae_unclassified	6	38	4	7	32	0	0	0	0	0	0	0	0	0	0	0	0	0
OTU606	Bacteria	Firmicutes	Clostridia	Clostridiales	Lachnospiraceae	Lachnospiraceae_unclassified	Lachnospiraceae_unclassified	10	0	24	50	0	0	0	0	0	0	0	0	0	0	0	0	0	0
OTU607	Bacteria	Firmicutes	Clostridia	Clostridiales	Ruminococcaceae	Ruminococcaceae UCG-014	Ruminococcaceae UCG-014_unclassified	0	16	6	0	0	16	0	0	0	0	0	13	0	0	0	0	0	33
OTU608	Bacteria	Firmicutes	Clostridia	Clostridiales	Lachnospiraceae	Lachnospiraceae NK4A136 group	Lachnospiraceae NK4A136 group_unclassified	0	0	69	10	0	0	0	0	0	0	0	0	0	0	0	5	0	0
OTU609	Bacteria	Firmicutes	Clostridia	Clostridiales	Lachnospiraceae	Lachnospiraceae_unclassified	Lachnospiraceae_unclassified	0	0	0	0	0	17	0	57	0	0	0	0	0	0	0	7	3	0
OTU610	Bacteria	Firmicutes	Clostridia	Clostridiales	Ruminococcaceae	Oscillibacter	uncultured bacterium	0	0	0	0	0	0	0	0	11	0	0	0	0	0	14	14	13	32
OTU611	Bacteria	Firmicutes	Clostridia	Clostridiales	Lachnospiraceae	Lachnoclostridium	Lachnoclostridium_unclassified	0	0	0	57	0	26	0	0	0	0	0	0	0	0	0	0	0	0
OTU612	Bacteria	Firmicutes	Clostridia	Clostridiales	Lachnospiraceae	Lachnospiraceae_unclassified	Lachnospiraceae_unclassified	0	12	0	24	0	7	0	0	0	0	39	0	0	0	0	0	0	0
OTU613	Bacteria	Firmicutes	Clostridia	Clostridiales	Lachnospiraceae	Lachnospiraceae_unclassified	Lachnospiraceae_unclassified	0	0	14	0	5	0	0	20	3	18	0	20	0	0	1	1	0	0
OTU614	Bacteria	Firmicutes	Clostridia	Clostridiales	Clostridiales vadinBB60 group	uncultured bacterium	uncultured bacterium	0	0	0	0	19	0	0	0	0	10	0	0	17	0	36	0	0	0
OTU615	Bacteria	Firmicutes	Clostridia	Clostridiales	Clostridiales vadinBB60 group	uncultured bacterium	uncultured bacterium	0	0	45	18	0	0	0	0	0	0	0	0	18	0	0	0	0	0
OTU616	Bacteria	Firmicutes	Clostridia	Clostridiales	Ruminococcaceae	Ruminiclostridium 6	uncultured bacterium	0	0	0	0	0	0	6	7	24	10	7	4	5	0	0	0	0	18
OTU617	Bacteria	Firmicutes	Clostridia	Clostridiales	Ruminococcaceae	Ruminococcaceae UCG-014	uncultured bacterium	0	0	0	0	13	0	0	48	0	0	19	0	0	0	0	0	0	0
OTU618	Bacteria	Firmicutes	Clostridia	Clostridiales	Ruminococcaceae	Ruminococcaceae UCG-004	uncultured bacterium	20	0	0	41	0	0	0	0	0	0	0	0	17	0	0	0	0	0
OTU619	Bacteria	Firmicutes	Clostridia	Clostridiales	Ruminococcaceae	Candidatus Soleaferrea	uncultured bacterium	3	6	5	4	0	0	0	8	3	0	0	4	13	8	11	0	7	6
OTU620	Bacteria	Firmicutes	Clostridia	Clostridiales	Ruminococcaceae	Ruminococcaceae UCG-013	Ruminococcaceae UCG-013_unclassified	0	7	4	4	11	0	24	0	0	24	0	4	0	0	0	0	0	0
OTU621	Bacteria	Firmicutes	Clostridia	Clostridiales	Clostridiales vadinBB60 group	uncultured bacterium	uncultured bacterium	16	5	19	20	9	8	0	0	0	0	0	0	0	0	0	0	0	0
OTU622	Bacteria	Proteobacteria	Alphaproteobacteria	Rhodospirillales	uncultured	unidentified rumen bacterium RF32	unidentified rumen bacterium RF32	3	0	0	18	4	2	0	5	0	0	0	0	13	11	0	4	3	13
OTU623	Bacteria	Firmicutes	Clostridia	Clostridiales	Lachnospiraceae	Lachnospiraceae_unclassified	Lachnospiraceae_unclassified	0	0	0	32	0	0	0	0	0	8	0	0	21	0	0	0	15	0
OTU624	Bacteria	Firmicutes	Clostridia	Clostridiales	Ruminococcaceae	Angelakisella	Angelakisella_unclassified	9	0	29	15	11	0	0	0	0	0	0	0	0	0	11	0	0	0
OTU625	Bacteria	Firmicutes	Clostridia	Clostridiales	Lachnospiraceae	Lachnospiraceae_unclassified	Lachnospiraceae_unclassified	0	0	0	0	0	34	0	0	0	0	0	0	41	0	0	0	0	0
OTU626	Bacteria	Firmicutes	Clostridia	Clostridiales	Ruminococcaceae	Ruminococcaceae UCG-014	Ruminococcaceae UCG-014_unclassified	0	0	0	0	0	0	0	23	0	0	0	8	26	0	0	0	18	0
OTU627	Bacteria	Firmicutes	Clostridia	Clostridiales	Ruminococcaceae	Ruminococcaceae_unclassified	Ruminococcaceae_unclassified	3	7	6	4	0	9	4	0	4	0	3	4	0	5	7	10	0	8
OTU628	Bacteria	Firmicutes	Clostridia	Clostridiales	Lachnospiraceae	Lachnospiraceae_unclassified	Lachnospiraceae_unclassified	40	0	30	0	0	0	0	0	0	0	0	0	0	0	0	3	0	0
OTU629	Bacteria	Firmicutes	Clostridia	Clostridiales	Lachnospiraceae	Lachnospiraceae_unclassified	Lachnospiraceae_unclassified	11	62	0	0	0	0	0	0	0	0	0	0	0	0	0	0	0	0
OTU630	Bacteria	Firmicutes	Clostridia	Clostridiales	Lachnospiraceae	Lachnospiraceae NK4A136 group	Lachnospiraceae NK4A136 group_unclassified	0	0	0	0	0	3	15	28	11	16	0	0	0	0	0	0	0	0
OTU631	Bacteria	Firmicutes	Clostridia	Clostridiales	Ruminococcaceae	Ruminococcaceae_unclassified	Ruminococcaceae_unclassified	8	3	12	0	0	0	3	4	0	0	0	0	11	3	14	11	3	0
OTU632	Bacteria	Tenericutes	Mollicutes	Mollicutes RF39	Mollicutes RF39_unclassified	Mollicutes RF39_unclassified	Mollicutes RF39_unclassified	0	0	0	0	0	0	0	0	18	12	0	11	4	12	0	4	0	11
OTU633	Bacteria	Firmicutes	Clostridia	Clostridiales	Lachnospiraceae	Lachnospiraceae_unclassified	Lachnospiraceae_unclassified	12	0	27	19	13	0	0	0	0	0	0	0	0	0	0	0	0	0
OTU634	Bacteria	Firmicutes	Clostridia	Clostridiales	Lachnospiraceae	Lachnospiraceae_unclassified	Lachnospiraceae_unclassified	0	0	61	10	0	0	0	0	0	0	0	0	0	0	0	0	0	0
OTU635	Bacteria	Firmicutes	Clostridia	Clostridiales	Ruminococcaceae	Candidatus Soleaferrea	uncultured bacterium	0	0	0	0	18	0	5	0	0	0	0	0	0	0	47	0	0	0
OTU636	Bacteria	Firmicutes	Clostridia	Clostridiales	Ruminococcaceae	Butyricicoccus	uncultured bacterium	0	0	0	0	0	1	0	9	16	3	10	0	0	13	0	0	18	0
OTU637	Bacteria	Firmicutes	Clostridia	Clostridiales	Lachnospiraceae	Lachnospiraceae_unclassified	Lachnospiraceae_unclassified	9	0	0	60	0	0	0	0	0	0	0	0	0	0	0	0	0	0
OTU638	Bacteria	Firmicutes	Clostridia	Clostridiales	Ruminococcaceae	Ruminococcaceae UCG-014	uncultured bacterium	0	0	0	0	0	0	0	0	0	17	0	0	0	20	0	14	0	18
OTU639	Bacteria	Firmicutes	Clostridia	Clostridiales	Lachnospiraceae	Lachnospiraceae_unclassified	Lachnospiraceae_unclassified	0	0	0	0	0	0	0	0	0	0	0	0	0	16	22	0	16	15
OTU640	Bacteria	Firmicutes	Bacilli	Lactobacillales	Lactobacillaceae	Lactobacillus	Lactobacillus_unclassified	17	16	21	8	0	6	0	0	0	0	0	0	0	0	0	0	0	0
OTU641	Bacteria	Firmicutes	Clostridia	Clostridiales	Lachnospiraceae	Lachnospiraceae_unclassified	Lachnospiraceae_unclassified	0	18	0	16	34	0	0	0	0	0	0	0	0	0	0	0	0	0
OTU642	Bacteria	Firmicutes	Clostridia	Clostridiales	Ruminococcaceae	Ruminococcaceae NK4A214 group	uncultured bacterium	0	3	4	3	0	5	0	0	0	0	5	0	5	3	0	0	0	40
OTU643	Bacteria	Proteobacteria	Deltaproteobacteria	Desulfovibrionales	Desulfovibrionaceae	Desulfovibrio	Desulfovibrio_unclassified	0	0	0	0	0	0	29	39	0	0	0	0	0	0	0	0	0	0
OTU644	Bacteria	Firmicutes	Clostridia	Clostridiales	Lachnospiraceae	GCA-900066575	uncultured bacterium	0	0	0	0	18	0	0	32	0	0	0	0	0	0	0	0	0	17
OTU645	Bacteria	Firmicutes	Clostridia	Clostridiales	Lachnospiraceae	Lachnospiraceae UCG-001	Lachnospiraceae UCG-001_unclassified	18	0	0	0	48	0	0	0	0	0	0	0	0	0	0	0	0	0
OTU646	Bacteria	Firmicutes	Clostridia	Clostridiales	Ruminococcaceae	Ruminococcaceae UCG-014	unidentified	0	0	0	0	0	0	0	0	22	0	0	18	12	0	14	0	0	0
OTU647	Bacteria	Firmicutes	Clostridia	Clostridiales	Lachnospiraceae	uncultured	Clostridium sp. Culture-54	0	0	9	12	0	0	0	15	29	0	0	0	0	0	0	0	0	0
OTU648	Bacteria	Firmicutes	Clostridia	Clostridiales	Lachnospiraceae	Lachnospiraceae_unclassified	Lachnospiraceae_unclassified	0	0	0	15	0	0	0	15	0	0	7	0	0	14	0	0	14	0
OTU649	Bacteria	Actinobacteria	Coriobacteriia	Coriobacteriales	Eggerthellaceae	Enterorhabdus	uncultured bacterium	22	3	0	0	9	6	0	0	14	0	0	0	9	0	0	0	0	0
OTU650	Bacteria	Firmicutes	Clostridia	Clostridiales	Lachnospiraceae	Lachnospiraceae_unclassified	Lachnospiraceae_unclassified	0	0	15	24	24	0	0	0	0	0	0	0	0	0	0	0	0	0
OTU651	Bacteria	Firmicutes	Clostridia	Clostridiales	Lachnospiraceae	uncultured	uncultured_unclassified	6	0	0	36	0	0	0	10	0	0	0	0	0	0	0	0	0	9
OTU652	Bacteria	Firmicutes	Clostridia	Clostridiales	Ruminococcaceae	Ruminococcaceae UCG-014	Ruminococcaceae UCG-014_unclassified	0	0	0	0	0	0	0	26	0	0	21	0	0	0	0	14	0	0
OTU653	Bacteria	Firmicutes	Clostridia	Clostridiales	Ruminococcaceae	Ruminococcaceae UCG-014	uncultured bacterium	6	0	0	0	0	11	23	0	9	0	8	0	2	0	1	0	0	0
OTU654	Bacteria	Tenericutes	Mollicutes	Mollicutes RF39	Mollicutes RF39_unclassified	Mollicutes RF39_unclassified	Mollicutes RF39_unclassified	0	0	0	0	0	0	7	4	12	20	0	0	0	0	9	0	0	8
OTU655	Bacteria	Firmicutes	Clostridia	Clostridiales	Lachnospiraceae	Lachnospiraceae_unclassified	Lachnospiraceae_unclassified	0	0	0	0	0	0	6	16	0	10	0	0	0	0	0	10	18	0
OTU656	Bacteria	Firmicutes	Clostridia	Clostridiales	Lachnospiraceae	Lachnospiraceae_unclassified	Lachnospiraceae_unclassified	12	20	0	0	5	22	0	0	0	0	0	0	0	0	0	0	0	0
OTU657	Bacteria	Firmicutes	Erysipelotrichia	Erysipelotrichales	Erysipelotrichaceae	uncultured	uncultured bacterium	10	0	8	5	18	8	0	0	10	0	0	0	0	0	0	0	0	0
OTU658	Bacteria	Bacteroidetes	Bacteroidia	Bacteroidales	Muribaculaceae	uncultured bacterium	uncultured bacterium	7	9	4	12	8	19	0	0	0	0	0	0	0	0	0	0	0	0
OTU659	Bacteria	Firmicutes	Clostridia	Clostridiales	Lachnospiraceae	A2	uncultured bacterium	0	17	42	0	0	0	0	0	0	0	0	0	0	0	0	0	0	0
OTU660	Bacteria	Firmicutes	Clostridia	Clostridiales	Clostridiales vadinBB60 group	uncultured bacterium	uncultured bacterium	0	11	0	0	0	0	0	0	0	0	0	13	21	0	0	14	0	0
OTU661	Bacteria	Firmicutes	Clostridia	Clostridiales	Ruminococcaceae	Ruminiclostridium 9	Ruminiclostridium 9_unclassified	0	8	19	0	0	16	0	0	0	0	0	0	0	0	16	0	0	0
OTU662	Bacteria	Firmicutes	Clostridia	Clostridiales	Ruminococcaceae	Anaerotruncus	uncultured bacterium	0	0	0	0	45	14	0	0	0	0	0	0	0	0	0	0	0	0
OTU663	Bacteria	Bacteroidetes	Bacteroidia	Bacteroidales	Muribaculaceae	uncultured Bacteroidales bacterium	uncultured Bacteroidales bacterium	0	0	0	0	0	0	0	0	0	0	13	0	0	21	0	24	0	0
OTU664	Bacteria	Firmicutes	Clostridia	Clostridiales	Lachnospiraceae	Lachnospiraceae_unclassified	Lachnospiraceae_unclassified	0	0	0	0	43	0	0	0	0	0	0	0	0	0	0	0	14	0
OTU665	Bacteria	Firmicutes	Clostridia	Clostridiales	Ruminococcaceae	Ruminococcaceae UCG-014	unidentified	0	0	0	0	4	53	0	0	0	0	0	0	0	0	0	0	0	0
OTU666	Bacteria	Firmicutes	Clostridia	Clostridiales	Ruminococcaceae	Ruminococcaceae UCG-014	Ruminococcaceae UCG-014_unclassified	0	13	0	0	0	0	0	9	0	0	0	0	11	0	0	13	9	0
OTU667	Bacteria	Bacteroidetes	Bacteroidia	Bacteroidales	Muribaculaceae	uncultured bacterium	uncultured bacterium	0	1	20	10	0	0	0	0	0	0	0	0	0	0	12	12	0	0
OTU668	Bacteria	Firmicutes	Clostridia	Clostridiales	Lachnospiraceae	Lachnospiraceae FCS020 group	Lachnospiraceae FCS020 group_unclassified	0	0	0	9	10	0	0	0	0	0	0	0	16	20	0	0	0	0
OTU669	Bacteria	Firmicutes	Clostridia	Clostridiales	Lachnospiraceae	Lachnospiraceae UCG-010	uncultured bacterium	0	0	0	0	0	3	4	14	0	0	9	0	0	11	7	0	0	7
OTU670	Bacteria	Firmicutes	Clostridia	Clostridiales	Ruminococcaceae	Candidatus Soleaferrea	uncultured bacterium	10	3	0	15	17	0	0	0	0	0	0	0	0	8	0	0	0	0
OTU671	Bacteria	Firmicutes	Clostridia	Clostridiales	Lachnospiraceae	Lachnospiraceae NK4A136 group	uncultured bacterium	0	0	26	27	0	0	0	0	0	0	0	0	0	0	0	0	0	0
OTU672	Bacteria	Firmicutes	Clostridia	Clostridiales	Lachnospiraceae	Lachnospiraceae_unclassified	Lachnospiraceae_unclassified	0	0	0	0	0	0	0	10	0	0	0	0	8	7	16	12	0	0
OTU673	Bacteria	Tenericutes	Mollicutes	Mollicutes RF39	uncultured bacterium	uncultured bacterium	uncultured bacterium	0	0	0	0	0	0	0	0	0	0	0	0	7	4	21	13	8	0
OTU674	Bacteria	Firmicutes	Clostridia	Clostridiales	Lachnospiraceae	Roseburia	uncultured bacterium	0	0	48	4	0	0	0	0	0	0	0	0	0	0	0	0	0	0
OTU675	Bacteria	Firmicutes	Clostridia	Clostridiales	Ruminococcaceae	Ruminococcaceae UCG-014	uncultured bacterium	0	0	8	0	0	6	8	0	0	0	0	3	3	2	0	6	8	8
OTU676	Bacteria	Firmicutes	Clostridia	Clostridiales	Ruminococcaceae	Ruminococcaceae UCG-010	uncultured rumen bacterium	12	0	15	19	0	0	0	0	0	0	0	5	0	0	0	0	0	0
OTU677	Bacteria	Firmicutes	Clostridia	Clostridiales	Ruminococcaceae	Ruminococcaceae UCG-014	Ruminococcaceae UCG-014_unclassified	0	8	0	0	0	43	0	0	0	0	0	0	0	0	0	0	0	0
OTU678	Bacteria	Firmicutes	Clostridia	Clostridiales	Ruminococcaceae	Ruminococcaceae UCG-004	uncultured bacterium	0	0	0	16	8	0	0	12	0	0	0	0	0	7	0	8	0	0
OTU679	Bacteria	Firmicutes	Clostridia	Clostridiales	Ruminococcaceae	Ruminococcaceae_unclassified	Ruminococcaceae_unclassified	0	0	0	0	0	0	0	16	0	0	0	0	8	0	6	13	0	8
OTU680	Bacteria	Firmicutes	Clostridia	Clostridiales	Ruminococcaceae	Ruminococcaceae UCG-014	uncultured bacterium	0	13	0	0	0	0	0	0	0	0	0	0	37	0	0	0	0	0
OTU681	Bacteria	Firmicutes	Clostridia	Clostridiales	Lachnospiraceae	Lachnospiraceae_unclassified	Lachnospiraceae_unclassified	0	0	11	7	0	0	4	0	4	0	0	0	8	11	5	0	0	0
OTU682	Bacteria	Tenericutes	Mollicutes	Mollicutes RF39	Mollicutes RF39_unclassified	Mollicutes RF39_unclassified	Mollicutes RF39_unclassified	0	0	0	30	0	0	0	0	0	0	0	0	0	0	19	0	0	0
OTU683	Bacteria	Firmicutes	Clostridia	Clostridiales	Clostridiales vadinBB60 group	uncultured bacterium	uncultured bacterium	0	0	0	0	0	0	0	11	3	0	0	0	12	0	13	10	0	0
OTU684	Bacteria	Firmicutes	Erysipelotrichia	Erysipelotrichales	Erysipelotrichaceae	uncultured	uncultured bacterium	13	17	5	7	0	6	0	0	0	0	0	0	0	0	0	0	0	0
OTU685	Bacteria	Firmicutes	Erysipelotrichia	Erysipelotrichales	Erysipelotrichaceae	uncultured	uncultured bacterium	0	17	12	13	6	0	0	0	0	0	0	0	0	0	0	0	0	0
OTU686	Bacteria	Firmicutes	Clostridia	Clostridiales	Ruminococcaceae	uncultured	uncultured_unclassified	0	0	0	0	22	0	0	0	0	0	0	0	0	0	0	26	0	0
OTU687	Bacteria	Firmicutes	Clostridia	Clostridiales	Lachnospiraceae	Lachnospiraceae_unclassified	Lachnospiraceae_unclassified	0	0	0	0	0	7	0	0	0	0	0	0	0	0	0	41	0	0
OTU688	Bacteria	Firmicutes	Clostridia	Clostridiales	Lachnospiraceae	uncultured	uncultured_unclassified	0	0	0	0	0	0	13	0	24	0	0	0	0	11	0	0	0	0
OTU689	Bacteria	Firmicutes	Clostridia	Clostridiales	Lachnospiraceae	Lachnospiraceae_unclassified	Lachnospiraceae_unclassified	0	0	0	0	0	0	6	11	11	0	0	0	0	0	0	0	13	7
OTU690	Bacteria	Firmicutes	Clostridia	Clostridiales	Ruminococcaceae	Ruminococcaceae UCG-004	uncultured bacterium	0	0	19	0	0	0	0	0	0	0	0	0	0	11	11	0	0	6
OTU691	Bacteria	Tenericutes	Mollicutes	Mollicutes RF39	unidentified	unidentified	unidentified	0	0	0	8	0	32	0	7	0	0	0	0	0	0	0	0	0	0
OTU692	Bacteria	Tenericutes	Mollicutes	Mollicutes RF39	uncultured bacterium	uncultured bacterium	uncultured bacterium	0	0	0	0	4	0	0	0	3	0	4	0	6	7	10	13	0	0
OTU693	Bacteria	Firmicutes	Clostridia	Clostridiales	Lachnospiraceae	Lachnospiraceae NK4A136 group	Lachnospiraceae bacterium COE1	0	0	0	0	0	44	3	0	0	0	0	0	0	0	0	0	0	0
OTU694	Bacteria	Firmicutes	Clostridia	Clostridiales	Ruminococcaceae	Ruminococcaceae_unclassified	Ruminococcaceae_unclassified	0	0	0	0	0	0	0	0	0	0	13	0	10	0	24	0	0	0
OTU695	Bacteria	Firmicutes	Clostridia	Clostridiales	Lachnospiraceae	Lachnospiraceae_unclassified	Lachnospiraceae_unclassified	3	4	30	9	0	0	0	0	0	0	0	0	0	0	0	0	0	0
OTU696	Bacteria	Firmicutes	Clostridia	Clostridiales	Lachnospiraceae	uncultured	uncultured bacterium	0	0	0	0	0	0	0	24	0	0	0	0	0	22	0	0	0	0
OTU697	Bacteria	Firmicutes	Clostridia	Clostridiales	Ruminococcaceae	Harryflintia	uncultured bacterium	0	0	0	0	0	0	0	13	0	0	0	0	0	12	0	7	0	14
OTU698	Bacteria	Firmicutes	Erysipelotrichia	Erysipelotrichales	Erysipelotrichaceae	Erysipelotrichaceae_unclassified	Erysipelotrichaceae_unclassified	0	0	0	0	0	0	0	0	0	0	0	0	14	10	11	11	0	0
OTU699	Bacteria	Firmicutes	Clostridia	Clostridiales	Lachnospiraceae	Lachnospiraceae NK4A136 group	Lachnospiraceae NK4A136 group_unclassified	0	0	26	0	9	0	0	0	0	0	10	0	0	0	0	0	0	0
OTU700	Bacteria	Firmicutes	Clostridia	Clostridiales	Ruminococcaceae	Ruminococcaceae_unclassified	Ruminococcaceae_unclassified	0	0	12	15	0	18	0	0	0	0	0	0	0	0	0	0	0	0
OTU701	Bacteria	Firmicutes	Clostridia	Clostridiales	Ruminococcaceae	Ruminiclostridium 5	uncultured bacterium	0	0	0	0	0	0	0	14	0	0	31	0	0	0	0	0	0	0
OTU702	Bacteria	Firmicutes	Clostridia	Clostridiales	Family XIII	[Eubacterium] brachy group	uncultured bacterium	9	11	0	7	0	17	0	0	0	0	0	0	0	0	0	0	0	0
OTU703	Bacteria	Firmicutes	Clostridia	Clostridiales	Ruminococcaceae	Ruminococcaceae UCG-014	uncultured bacterium	6	0	10	0	0	28	0	0	0	0	0	0	0	0	0	0	0	0
OTU704	Bacteria	Firmicutes	Clostridia	Clostridiales	Lachnospiraceae	Lachnospiraceae_unclassified	Lachnospiraceae_unclassified	0	0	36	0	0	0	0	8	0	0	0	0	0	0	0	0	0	0
OTU705	Bacteria	Tenericutes	Mollicutes	Mollicutes RF39	Mollicutes RF39_unclassified	Mollicutes RF39_unclassified	Mollicutes RF39_unclassified	6	0	0	0	0	7	0	0	0	0	0	0	19	0	0	11	0	0
OTU706	Bacteria	Firmicutes	Clostridia	Clostridiales	Ruminococcaceae	Butyricicoccus	uncultured bacterium	0	12	0	11	0	0	0	0	0	0	0	4	0	0	8	8	0	0
OTU707	Bacteria	Firmicutes	Clostridia	Clostridiales	Lachnospiraceae	Lachnospiraceae_unclassified	Lachnospiraceae_unclassified	0	0	7	0	0	16	0	0	0	0	0	0	0	11	0	0	9	0
OTU708	Bacteria	Tenericutes	Mollicutes	Mollicutes RF39	Mollicutes RF39_unclassified	Mollicutes RF39_unclassified	Mollicutes RF39_unclassified	0	0	0	0	0	0	0	16	0	0	0	0	0	27	0	0	0	0
OTU709	Bacteria	Firmicutes	Clostridia	Clostridiales	Lachnospiraceae	Lachnospiraceae NK4A136 group	Lachnospiraceae bacterium COE1	5	3	6	28	0	0	0	0	0	0	0	0	0	0	0	0	0	0
OTU710	Bacteria	Firmicutes	Clostridia	Clostridiales	Ruminococcaceae	Butyricicoccus	Butyricicoccus_unclassified	0	0	0	0	0	0	2	3	0	0	8	0	0	0	7	5	8	9
OTU711	Bacteria	Firmicutes	Clostridia	Clostridiales	Ruminococcaceae	Ruminococcaceae UCG-014	unidentified	0	0	0	0	0	0	0	0	20	0	0	0	0	0	22	0	0	0
OTU712	Bacteria	Firmicutes	Clostridia	Clostridiales	Lachnospiraceae	Lachnospiraceae_unclassified	Lachnospiraceae_unclassified	0	0	0	8	33	0	0	0	0	0	0	0	0	0	0	0	0	0
OTU713	Bacteria	Firmicutes	Clostridia	Clostridiales	Lachnospiraceae	Lachnospiraceae_unclassified	Lachnospiraceae_unclassified	0	0	0	0	0	22	13	0	0	0	0	0	6	0	0	0	0	0
OTU714	Bacteria	Tenericutes	Mollicutes	Mollicutes RF39	Mollicutes RF39_unclassified	Mollicutes RF39_unclassified	Mollicutes RF39_unclassified	0	0	0	0	0	18	0	0	0	0	0	0	13	0	0	10	0	0
OTU715	Bacteria	Firmicutes	Clostridia	Clostridiales	Clostridiales vadinBB60 group	uncultured bacterium	uncultured bacterium	0	0	0	0	0	0	0	0	0	0	0	0	0	0	27	14	0	0
OTU716	Bacteria	Firmicutes	Clostridia	Clostridiales	Clostridiales vadinBB60 group	uncultured bacterium	uncultured bacterium	19	0	0	0	0	0	0	0	0	0	0	0	0	0	0	0	0	21
OTU717	Bacteria	Firmicutes	Clostridia	Clostridiales	Ruminococcaceae	Oscillibacter	Oscillibacter_unclassified	0	0	12	0	12	0	0	0	16	0	0	0	0	0	0	0	0	0
OTU718	Bacteria	Firmicutes	Clostridia	Clostridiales	Ruminococcaceae	Ruminococcaceae UCG-014	uncultured bacterium	0	0	0	0	0	9	0	0	0	0	0	0	31	0	0	0	0	0
OTU719	Bacteria	Firmicutes	Clostridia	Clostridiales	Ruminococcaceae	Ruminococcaceae UCG-014	Ruminococcaceae UCG-014_unclassified	0	0	0	0	0	0	0	23	0	0	0	17	0	0	0	0	0	0
OTU720	Bacteria	Tenericutes	Mollicutes	Mollicutes RF39	Mollicutes RF39_unclassified	Mollicutes RF39_unclassified	Mollicutes RF39_unclassified	0	0	0	0	0	0	0	0	10	21	0	0	9	0	0	0	0	0
OTU721	Bacteria	Firmicutes	Clostridia	Clostridiales	Clostridiales vadinBB60 group	uncultured Clostridiales bacterium	uncultured Clostridiales bacterium	0	0	0	0	0	0	0	0	0	0	0	0	0	0	7	0	0	33
OTU722	Bacteria	Firmicutes	Clostridia	Clostridiales	Lachnospiraceae	Lachnospiraceae_unclassified	Lachnospiraceae_unclassified	0	23	0	0	16	0	0	0	0	0	0	0	0	0	0	0	0	0
OTU723	Bacteria	Firmicutes	Clostridia	Clostridiales	Ruminococcaceae	[Eubacterium] coprostanoligenes group	[Eubacterium] coprostanoligenes group_unclassified	0	16	0	7	0	0	0	5	6	0	0	0	0	0	0	5	0	0
OTU724	Bacteria	Firmicutes	Bacilli	Lactobacillales	Lactobacillaceae	Lactobacillus	Lactobacillus_unclassified	0	0	31	0	0	0	0	0	0	0	2	0	6	0	0	0	0	0
OTU725	Bacteria	Firmicutes	Clostridia	Clostridiales	Lachnospiraceae	ASF356	ASF356_unclassified	0	0	0	0	0	5	9	0	0	13	0	3	0	7	1	0	0	1
OTU726	Bacteria	Firmicutes	Clostridia	Clostridiales	Lachnospiraceae	Lachnospiraceae NK4A136 group	Lachnospiraceae NK4A136 group_unclassified	14	0	0	0	0	24	0	0	0	0	0	0	0	0	0	0	0	0
OTU727	Bacteria	Firmicutes	Clostridia	Clostridiales	Lachnospiraceae	Lachnospiraceae_unclassified	Lachnospiraceae_unclassified	0	0	3	0	0	0	0	12	12	0	0	0	6	5	0	0	0	0
OTU728	Bacteria	Firmicutes	Erysipelotrichia	Erysipelotrichales	Erysipelotrichaceae	uncultured	uncultured bacterium	10	0	10	0	0	17	0	0	0	0	0	0	0	0	0	0	0	0
OTU729	Bacteria	Firmicutes	Clostridia	Clostridiales	Lachnospiraceae	Lachnospiraceae_unclassified	Lachnospiraceae_unclassified	0	0	9	0	0	28	0	0	0	0	0	0	0	0	0	0	0	0
OTU730	Bacteria	Firmicutes	Clostridia	Clostridiales	Lachnospiraceae	Lachnospiraceae_unclassified	Lachnospiraceae_unclassified	0	0	0	8	0	29	0	0	0	0	0	0	0	0	0	0	0	0
OTU731	Bacteria	Firmicutes	Clostridia	Clostridiales	Lachnospiraceae	Lachnospiraceae_unclassified	Lachnospiraceae_unclassified	0	0	0	0	0	0	24	0	0	13	0	0	0	0	0	0	0	0
OTU732	Bacteria	Tenericutes	Mollicutes	Mollicutes RF39	Mollicutes RF39_unclassified	Mollicutes RF39_unclassified	Mollicutes RF39_unclassified	0	0	0	0	0	0	0	0	3	0	0	0	5	0	9	17	0	3
OTU733	Bacteria	Tenericutes	Mollicutes	Mollicutes RF39	uncultured bacterium	uncultured bacterium	uncultured bacterium	0	0	0	0	0	0	0	0	0	0	0	0	0	18	0	6	0	13
OTU734	Bacteria	Firmicutes	Clostridia	Clostridiales	Lachnospiraceae	Roseburia	Roseburia_unclassified	0	0	0	0	21	9	0	0	0	0	0	0	6	0	0	0	0	0
OTU735	Bacteria	Firmicutes	Clostridia	Clostridiales	Ruminococcaceae	Ruminiclostridium 5	uncultured bacterium	0	0	0	0	10	0	0	0	0	0	0	0	9	0	0	9	0	8
OTU736	Bacteria	Actinobacteria	Coriobacteriia	Coriobacteriales	Eggerthellaceae	Enterorhabdus	uncultured bacterium	12	0	4	0	0	0	0	4	0	0	0	0	9	0	0	0	0	6
OTU737	Bacteria	Tenericutes	Mollicutes	Mollicutes RF39	uncultured bacterium	uncultured bacterium	uncultured bacterium	3	0	0	0	0	4	0	0	0	3	0	0	0	14	0	0	0	11
OTU738	Bacteria	Firmicutes	Clostridia	Clostridiales	Ruminococcaceae	Anaerotruncus	uncultured organism	0	0	0	5	0	0	0	16	0	0	0	0	7	7	0	0	0	0
OTU739	Bacteria	Firmicutes	Clostridia	Clostridiales	Ruminococcaceae	Ruminococcaceae_unclassified	Ruminococcaceae_unclassified	0	0	0	3	0	0	0	10	0	0	0	4	3	0	9	6	0	0
OTU740	Bacteria	Firmicutes	Clostridia	Clostridiales	Ruminococcaceae	Harryflintia	uncultured bacterium	0	7	5	6	5	0	0	4	0	0	0	0	0	0	7	0	0	0
OTU741	Bacteria	Firmicutes	Clostridia	Clostridiales	Lachnospiraceae	Lachnospiraceae_unclassified	Lachnospiraceae_unclassified	0	0	6	0	0	0	0	0	0	0	12	0	0	0	0	0	16	0
OTU742	Bacteria	Firmicutes	Clostridia	Clostridiales	Christensenellaceae	uncultured	uncultured bacterium	0	0	3	0	0	0	0	0	0	0	0	0	5	12	10	0	4	0
OTU743	Bacteria	Firmicutes	Clostridia	Clostridiales	Lachnospiraceae	uncultured	uncultured_unclassified	0	0	0	16	0	0	0	0	0	0	0	0	0	9	0	9	0	0
OTU744	Bacteria	Firmicutes	Clostridia	Clostridiales	Lachnospiraceae	Lachnospiraceae_unclassified	Lachnospiraceae_unclassified	0	0	0	0	0	17	0	7	0	9	0	0	1	0	0	0	0	0
OTU745	Bacteria	Firmicutes	Clostridia	Clostridiales	Ruminococcaceae	Ruminiclostridium 5	Ruminiclostridium 5_unclassified	0	0	0	0	0	0	0	9	13	0	0	0	0	0	12	0	0	0
OTU746	Bacteria	Firmicutes	Erysipelotrichia	Erysipelotrichales	Erysipelotrichaceae	uncultured	uncultured bacterium	0	5	1	0	0	16	0	6	0	0	0	0	0	0	5	0	0	0
OTU747	Bacteria	Firmicutes	Clostridia	Clostridiales	Ruminococcaceae	Candidatus Soleaferrea	uncultured bacterium	0	4	0	0	0	0	0	9	3	0	4	0	0	11	0	0	0	2
OTU748	Bacteria	Firmicutes	Clostridia	Clostridiales	Clostridiales vadinBB60 group	uncultured bacterium	uncultured bacterium	0	3	0	0	0	3	0	0	0	0	0	13	0	0	0	0	8	6
OTU749	Bacteria	Firmicutes	Clostridia	Clostridiales	Lachnospiraceae	ASF356	uncultured bacterium	0	0	0	18	0	15	0	0	0	0	0	0	0	0	0	0	0	0
OTU750	Bacteria	Firmicutes	Clostridia	Clostridiales	Lachnospiraceae	Lachnospiraceae_unclassified	Lachnospiraceae_unclassified	0	0	0	0	4	0	0	8	8	0	0	0	0	0	8	0	0	5
OTU751	Bacteria	Firmicutes	Clostridia	Clostridiales	Lachnospiraceae	Lachnospiraceae NK4A136 group	Clostridiales bacterium CIEAF 020	0	0	19	0	0	0	0	0	0	0	0	0	0	0	0	0	13	0
OTU752	Bacteria	Firmicutes	Clostridia	Clostridiales	Lachnospiraceae	Lachnospiraceae_unclassified	Lachnospiraceae_unclassified	0	0	0	0	0	21	0	0	0	0	0	0	0	0	11	0	0	0
OTU753	Bacteria	Firmicutes	Erysipelotrichia	Erysipelotrichales	Erysipelotrichaceae	Erysipelatoclostridium	uncultured bacterium	0	0	0	0	0	0	3	0	0	7	0	0	2	0	6	9	0	5
OTU754	Bacteria	Firmicutes	Clostridia	Clostridiales	Lachnospiraceae	Lachnospiraceae_unclassified	Lachnospiraceae_unclassified	13	8	10	0	0	0	0	0	0	0	0	0	0	0	0	0	0	0
OTU755	Bacteria	Firmicutes	Clostridia	Clostridiales	Lachnospiraceae	A2	uncultured bacterium	0	17	0	0	6	8	0	0	0	0	0	0	0	0	0	0	0	0
OTU756	Bacteria	Firmicutes	Clostridia	Clostridiales	Lachnospiraceae	Lachnospiraceae_unclassified	Lachnospiraceae_unclassified	0	15	16	0	0	0	0	0	0	0	0	0	0	0	0	0	0	0
OTU757	Bacteria	Firmicutes	Clostridia	Clostridiales	Lachnospiraceae	A2	uncultured bacterium	0	0	0	11	0	20	0	0	0	0	0	0	0	0	0	0	0	0
OTU758	Bacteria	Firmicutes	Clostridia	Clostridiales	Ruminococcaceae	Oscillibacter	uncultured bacterium	0	11	0	0	0	0	2	3	1	0	0	11	0	0	1	0	0	1
OTU759	Bacteria	Firmicutes	Clostridia	Clostridiales	Lachnospiraceae	Lachnospiraceae_unclassified	Lachnospiraceae_unclassified	0	7	0	13	0	4	0	0	0	0	0	0	0	0	0	6	0	0
OTU760	Bacteria	Firmicutes	Clostridia	Clostridiales	Lachnospiraceae	Lachnospiraceae_unclassified	Lachnospiraceae_unclassified	0	0	0	0	20	0	0	3	7	0	0	0	0	0	0	0	0	0
OTU761	Bacteria	Tenericutes	Mollicutes	Mollicutes RF39	Mollicutes RF39_unclassified	Mollicutes RF39_unclassified	Mollicutes RF39_unclassified	0	0	0	0	0	0	0	0	9	6	0	0	0	0	0	0	15	0
OTU762	Bacteria	Firmicutes	Clostridia	Clostridiales	Clostridiales vadinBB60 group	uncultured bacterium	uncultured bacterium	0	0	0	0	0	0	0	0	0	0	0	9	0	9	7	0	5	0
OTU763	Bacteria	Firmicutes	Clostridia	Clostridiales	Ruminococcaceae	Ruminococcaceae UCG-014	Ruminococcaceae UCG-014_unclassified	0	0	0	0	0	0	0	0	0	0	0	0	21	0	0	0	0	9
OTU764	Bacteria	Firmicutes	Clostridia	Clostridiales	Ruminococcaceae	Oscillibacter	uncultured bacterium	0	0	0	0	0	0	0	0	0	0	0	0	0	0	21	9	0	0
OTU765	Bacteria	Firmicutes	Clostridia	Clostridiales	Lachnospiraceae	Lachnospiraceae_unclassified	Lachnospiraceae_unclassified	14	0	0	0	0	6	0	0	9	0	0	0	0	0	0	0	0	0
OTU766	Bacteria	Firmicutes	Clostridia	Clostridiales	Lachnospiraceae	Lachnospiraceae_unclassified	Lachnospiraceae_unclassified	0	0	0	13	16	0	0	0	0	0	0	0	0	0	0	0	0	0
OTU767	Bacteria	Firmicutes	Clostridia	Clostridiales	Lachnospiraceae	uncultured	uncultured bacterium	0	0	0	0	0	0	0	19	0	0	0	0	0	0	0	0	0	10
OTU768	Bacteria	Firmicutes	Clostridia	Clostridiales	Clostridiaceae 1	Clostridium sensu stricto 1	Clostridium sensu stricto 1_unclassified	0	0	0	0	0	0	0	0	0	0	7	0	0	0	0	0	14	8
OTU769	Bacteria	Firmicutes	Clostridia	Clostridiales	Clostridiales vadinBB60 group	Clostridiales vadinBB60 group_unclassified	Clostridiales vadinBB60 group_unclassified	0	0	0	0	0	0	0	0	0	0	0	0	0	13	10	0	0	6
OTU770	Bacteria	Firmicutes	Clostridia	Clostridiales	Clostridiales vadinBB60 group	uncultured bacterium	uncultured bacterium	0	0	0	15	0	0	0	13	0	0	0	0	0	0	0	0	0	0
OTU771	Bacteria	Firmicutes	Clostridia	Clostridiales	Ruminococcaceae	Ruminococcaceae UCG-014	Ruminococcaceae UCG-014_unclassified	0	0	0	0	0	0	0	0	0	0	0	15	0	0	0	13	0	0
OTU772	Bacteria	Firmicutes	Clostridia	Clostridiales	Clostridiales vadinBB60 group	Clostridiales vadinBB60 group_unclassified	Clostridiales vadinBB60 group_unclassified	0	14	0	0	13	0	0	0	0	0	0	0	0	0	0	0	0	0
OTU773	Bacteria	Firmicutes	Clostridia	Clostridiales	Ruminococcaceae	Ruminococcaceae UCG-014	Ruminococcaceae UCG-014_unclassified	0	0	0	0	0	0	0	0	21	0	0	0	0	0	0	0	0	6
OTU774	Bacteria	Firmicutes	Clostridia	Clostridiales	Lachnospiraceae	Lachnospiraceae NK4A136 group	Lachnospiraceae NK4A136 group_unclassified	15	0	0	0	0	0	0	0	0	0	11	0	0	0	0	0	0	0
OTU775	Bacteria	Firmicutes	Clostridia	Clostridiales	Ruminococcaceae	Ruminococcaceae_unclassified	Ruminococcaceae_unclassified	0	0	0	0	0	0	0	13	4	0	0	9	0	0	0	0	0	0
OTU776	Bacteria	Firmicutes	Clostridia	Clostridiales	Ruminococcaceae	Ruminococcaceae UCG-014	uncultured bacterium	13	0	12	0	0	0	0	0	0	0	0	0	0	0	0	0	0	0
OTU777	Bacteria	Firmicutes	Clostridia	Clostridiales	Lachnospiraceae	A2	uncultured bacterium	8	0	17	0	0	0	0	0	0	0	0	0	0	0	0	0	0	0
OTU778	Bacteria	Firmicutes	Clostridia	Clostridiales	Lachnospiraceae	Roseburia	uncultured bacterium	0	0	17	8	0	0	0	0	0	0	0	0	0	0	0	0	0	0
OTU779	Bacteria	Tenericutes	Mollicutes	Mollicutes RF39	unidentified	unidentified	unidentified	0	0	10	0	0	15	0	0	0	0	0	0	0	0	0	0	0	0
OTU780	Bacteria	Firmicutes	Clostridia	Clostridiales	Ruminococcaceae	Ruminococcaceae UCG-014	Ruminococcaceae UCG-014_unclassified	0	0	0	0	0	0	0	0	15	0	0	0	0	10	0	0	0	0
OTU781	Bacteria	Firmicutes	Clostridia	Clostridiales	Lachnospiraceae	Lachnospiraceae_unclassified	Lachnospiraceae_unclassified	7	0	3	10	4	0	0	0	0	0	0	0	0	0	0	0	0	0
OTU782	Bacteria	Firmicutes	Clostridia	Clostridiales	Ruminococcaceae	Ruminococcaceae_unclassified	Ruminococcaceae_unclassified	0	7	0	0	0	0	14	0	0	0	0	0	3	0	0	0	0	0
OTU783	Bacteria	Firmicutes	Clostridia	Clostridiales	Lachnospiraceae	Lachnospiraceae_unclassified	Lachnospiraceae_unclassified	0	0	15	0	0	0	0	0	0	0	0	0	0	0	0	9	0	0
OTU784	Bacteria	Firmicutes	Clostridia	Clostridiales	Lachnospiraceae	uncultured	uncultured bacterium	0	0	0	9	0	0	0	0	0	0	15	0	0	0	0	0	0	0
OTU785	Bacteria	Firmicutes	Clostridia	Clostridiales	Ruminococcaceae	Ruminococcaceae_unclassified	Ruminococcaceae_unclassified	0	0	0	0	0	9	0	9	0	0	6	0	0	0	0	0	0	0
OTU786	Bacteria	Firmicutes	Clostridia	Clostridiales	Ruminococcaceae	Harryflintia	uncultured bacterium	0	0	0	0	0	0	0	0	0	0	0	4	20	0	0	0	0	0
OTU787	Bacteria	Actinobacteria	Coriobacteriia	Coriobacteriales	Eggerthellaceae	Enterorhabdus	uncultured bacterium	6	0	0	0	0	0	0	0	0	0	0	0	17	0	0	0	0	0
OTU788	Bacteria	Firmicutes	Clostridia	Clostridiales	Clostridiales vadinBB60 group	uncultured bacterium	uncultured bacterium	5	0	0	0	3	4	0	0	0	0	0	0	0	0	0	0	0	11
OTU789	Bacteria	Firmicutes	Clostridia	Clostridiales	Lachnospiraceae	Lachnospiraceae_unclassified	Lachnospiraceae_unclassified	0	0	7	16	0	0	0	0	0	0	0	0	0	0	0	0	0	0
OTU790	Bacteria	Firmicutes	Clostridia	Clostridiales	Ruminococcaceae	Candidatus Soleaferrea	uncultured bacterium	0	0	2	0	0	0	0	0	4	2	3	2	0	0	0	0	5	5
OTU791	Bacteria	Tenericutes	Mollicutes	Mollicutes RF39	uncultured bacterium	uncultured bacterium	uncultured bacterium	0	0	0	0	0	0	0	0	8	0	0	0	15	0	0	0	0	0
OTU792	Bacteria	Firmicutes	Clostridia	Clostridiales	Ruminococcaceae	uncultured	uncultured_unclassified	0	0	0	0	14	0	0	0	0	0	0	0	0	0	0	8	0	0
OTU793	Bacteria	Firmicutes	Bacilli	Lactobacillales	Streptococcaceae	Streptococcus	Streptococcus_unclassified	0	0	0	0	0	0	0	0	0	0	17	0	0	0	0	5	0	0
OTU794	Bacteria	Firmicutes	Clostridia	Clostridiales	Ruminococcaceae	Ruminiclostridium	uncultured bacterium	0	0	0	0	0	0	0	0	0	0	0	0	0	0	12	0	0	10
OTU795	Bacteria	Firmicutes	Clostridia	Clostridiales	Lachnospiraceae	Roseburia	Roseburia_unclassified	14	0	7	0	0	0	0	0	0	0	0	0	0	0	0	0	0	0
OTU796	Bacteria	Firmicutes	Clostridia	Clostridiales	Family XIII	Family XIII AD3011 group	Family XIII AD3011 group_unclassified	9	6	0	6	0	0	0	0	0	0	0	0	0	0	0	0	0	0
OTU797	Bacteria	Firmicutes	Clostridia	Clostridiales	Clostridiales vadinBB60 group	uncultured bacterium	uncultured bacterium	0	0	0	0	0	0	0	0	0	0	0	0	10	11	0	0	0	0
OTU798	Bacteria	Firmicutes	Clostridia	Clostridiales	Lachnospiraceae	Lachnospiraceae_unclassified	Lachnospiraceae_unclassified	0	0	9	11	0	0	0	0	0	0	0	0	0	0	0	0	0	0
OTU799	Bacteria	Firmicutes	Clostridia	Clostridiales	Lachnospiraceae	Lachnospiraceae_unclassified	Lachnospiraceae_unclassified	0	0	0	0	0	0	0	0	0	0	0	0	16	0	0	0	4	0
OTU800	Bacteria	Firmicutes	Clostridia	Clostridiales	Lachnospiraceae	Lachnospiraceae NK4A136 group	uncultured bacterium	4	0	0	0	15	0	0	0	0	0	0	0	0	0	0	0	0	0
OTU801	Bacteria	Tenericutes	Mollicutes	Mollicutes RF39	Mollicutes RF39_unclassified	Mollicutes RF39_unclassified	Mollicutes RF39_unclassified	3	5	0	9	2	0	0	0	0	0	0	0	0	0	0	0	0	0
OTU802	Bacteria	Tenericutes	Mollicutes	Mollicutes RF39	Mollicutes RF39_unclassified	Mollicutes RF39_unclassified	Mollicutes RF39_unclassified	0	0	0	0	0	0	0	10	9	0	0	0	0	0	0	0	0	0
OTU803	Bacteria	Firmicutes	Clostridia	Clostridiales	Ruminococcaceae	Ruminococcaceae UCG-004	uncultured bacterium	0	0	0	0	0	0	0	0	9	0	0	0	0	0	0	0	10	0
OTU804	Bacteria	Firmicutes	Clostridia	Clostridiales	Lachnospiraceae	uncultured	uncultured bacterium	0	0	0	0	0	0	0	0	6	0	13	0	0	0	0	0	0	0
OTU805	Bacteria	Firmicutes	Clostridia	Clostridiales	Ruminococcaceae	Ruminococcaceae UCG-014	uncultured bacterium	0	0	0	0	0	0	0	0	0	0	0	0	0	8	11	0	0	0
OTU806	Bacteria	Firmicutes	Clostridia	Clostridiales	Clostridiales vadinBB60 group	uncultured bacterium	uncultured bacterium	6	0	0	0	12	0	0	0	0	0	0	0	0	0	0	0	0	0
OTU807	Bacteria	Firmicutes	Clostridia	Clostridiales	Clostridiales vadinBB60 group	uncultured bacterium	uncultured bacterium	0	2	4	3	0	0	3	6	0	0	0	0	0	0	0	0	0	0
OTU808	Bacteria	Tenericutes	Mollicutes	Mollicutes RF39	uncultured bacterium	uncultured bacterium	uncultured bacterium	0	0	0	5	0	0	0	0	0	0	0	0	7	0	6	0	0	0
OTU809	Bacteria	Firmicutes	Clostridia	Clostridiales	Ruminococcaceae	Ruminiclostridium 9	uncultured bacterium	0	0	0	1	0	0	0	0	0	0	2	0	4	1	0	1	0	9
OTU810	Bacteria	Firmicutes	Clostridia	Clostridiales	Ruminococcaceae	Oscillibacter	uncultured bacterium	0	0	0	0	0	0	10	0	1	7	0	0	0	0	0	0	0	0
OTU811	Bacteria	Tenericutes	Mollicutes	Mollicutes RF39	Mollicutes RF39_unclassified	Mollicutes RF39_unclassified	Mollicutes RF39_unclassified	0	0	0	0	0	0	7	11	0	0	0	0	0	0	0	0	0	0
OTU812	Bacteria	Tenericutes	Mollicutes	Mollicutes RF39	Mollicutes RF39_unclassified	Mollicutes RF39_unclassified	Mollicutes RF39_unclassified	0	0	0	0	0	0	0	0	0	0	4	0	0	0	0	14	0	0
OTU813	Bacteria	Tenericutes	Mollicutes	Mollicutes RF39	Mollicutes RF39_unclassified	Mollicutes RF39_unclassified	Mollicutes RF39_unclassified	0	0	0	0	0	0	0	13	4	0	0	0	0	0	0	0	0	0
OTU814	Bacteria	Tenericutes	Mollicutes	Mollicutes RF39	Mollicutes RF39_unclassified	Mollicutes RF39_unclassified	Mollicutes RF39_unclassified	0	0	0	0	0	0	0	0	0	0	0	0	8	0	0	8	0	0
OTU815	Bacteria	Firmicutes	Bacilli	Bacillales	Staphylococcaceae	Staphylococcus	Staphylococcus_unclassified	4	2	0	0	0	5	0	0	0	0	4	0	0	0	0	0	0	0
OTU816	Bacteria	Firmicutes	Clostridia	Clostridiales	Clostridiales vadinBB60 group	Clostridiales vadinBB60 group_unclassified	Clostridiales vadinBB60 group_unclassified	3	4	0	3	0	0	0	0	0	0	0	0	5	0	0	0	0	0
OTU817	Bacteria	Firmicutes	Clostridia	Clostridiales	Ruminococcaceae	Ruminococcaceae UCG-014	Ruminococcaceae UCG-014_unclassified	0	5	5	5	0	0	0	0	0	0	0	0	0	0	0	0	0	0
OTU818	Bacteria	Tenericutes	Mollicutes	Mollicutes RF39	Mollicutes RF39_unclassified	Mollicutes RF39_unclassified	Mollicutes RF39_unclassified	0	0	2	0	0	13	0	0	0	0	0	0	0	0	0	0	0	0
OTU819	Bacteria	Firmicutes	Clostridia	Clostridiales	Lachnospiraceae	Lachnospiraceae NK4A136 group	Lachnospiraceae NK4A136 group_unclassified	0	0	0	4	0	8	0	0	0	0	0	0	0	0	0	0	3	0
OTU820	Bacteria	Firmicutes	Clostridia	Clostridiales	Ruminococcaceae	Ruminococcaceae UCG-014	Ruminococcaceae UCG-014_unclassified	0	0	0	0	0	0	0	1	6	0	0	0	0	0	0	0	0	8
OTU821	Bacteria	Firmicutes	Clostridia	Clostridiales	Lachnospiraceae	Lachnospiraceae_unclassified	Lachnospiraceae_unclassified	0	0	9	0	0	0	0	0	0	0	0	0	0	0	0	0	5	0
OTU822	Bacteria	Firmicutes	Clostridia	Clostridiales	Lachnospiraceae	Lachnospiraceae_unclassified	Lachnospiraceae_unclassified	0	0	7	0	0	0	0	0	0	0	0	0	7	0	0	0	0	0
OTU823	Bacteria	Tenericutes	Mollicutes	Mollicutes RF39	uncultured bacterium	uncultured bacterium	uncultured bacterium	0	0	0	0	0	0	0	10	0	0	0	0	0	4	0	0	0	0
OTU824	Bacteria	Firmicutes	Clostridia	Clostridiales	Lachnospiraceae	Lachnospiraceae_unclassified	Lachnospiraceae_unclassified	0	0	0	0	0	0	0	5	0	0	5	0	0	0	0	0	0	4
OTU825	Bacteria	Tenericutes	Mollicutes	Mollicutes RF39	Mollicutes RF39_unclassified	Mollicutes RF39_unclassified	Mollicutes RF39_unclassified	0	0	0	0	0	0	0	0	0	0	0	0	0	2	6	0	0	6
OTU826	Bacteria	Actinobacteria	Coriobacteriia	Coriobacteriales	Eggerthellaceae	Eggerthellaceae_unclassified	Eggerthellaceae_unclassified	5	0	0	0	8	0	0	0	0	0	0	0	0	0	0	0	0	0
OTU827	Bacteria	Firmicutes	Clostridia	Clostridiales	Lachnospiraceae	Lachnospiraceae_unclassified	Lachnospiraceae_unclassified	0	4	0	0	9	0	0	0	0	0	0	0	0	0	0	0	0	0
OTU828	Bacteria	Firmicutes	Clostridia	Clostridiales	Clostridiales vadinBB60 group	Clostridiales vadinBB60 group_unclassified	Clostridiales vadinBB60 group_unclassified	0	0	0	0	0	0	0	9	0	0	0	0	0	0	4	0	0	0
OTU829	Bacteria	Firmicutes	Clostridia	Clostridiales	Clostridiales vadinBB60 group	uncultured bacterium	uncultured bacterium	0	0	0	0	0	0	0	0	0	0	0	0	8	0	5	0	0	0
OTU830	Bacteria	Firmicutes	Clostridia	Clostridiales	Clostridiales vadinBB60 group	uncultured bacterium	uncultured bacterium	0	0	0	0	0	0	0	0	0	0	0	0	7	0	6	0	0	0
OTU831	Bacteria	Firmicutes	Clostridia	Clostridiales	Ruminococcaceae	Ruminococcaceae UCG-014	uncultured bacterium	4	0	0	0	8	0	0	0	0	0	0	0	0	0	0	0	0	0
OTU832	Bacteria	Firmicutes	Clostridia	Clostridiales	Lachnospiraceae	Lachnospiraceae UCG-001	Lachnospiraceae UCG-001_unclassified	0	3	0	9	0	0	0	0	0	0	0	0	0	0	0	0	0	0
OTU833	Bacteria	Firmicutes	Clostridia	Clostridiales	Lachnospiraceae	Lachnospiraceae_unclassified	Lachnospiraceae_unclassified	0	0	8	0	4	0	0	0	0	0	0	0	0	0	0	0	0	0
OTU834	Bacteria	Firmicutes	Clostridia	Clostridiales	Ruminococcaceae	Ruminococcaceae_unclassified	Ruminococcaceae_unclassified	0	0	3	0	0	3	0	0	0	0	0	0	0	0	0	0	6	0
OTU835	Bacteria	Firmicutes	Clostridia	Clostridiales	Ruminococcaceae	Ruminococcaceae UCG-014	uncultured bacterium	0	0	0	0	0	10	0	0	0	0	0	0	0	2	0	0	0	0
OTU836	Bacteria	Firmicutes	Clostridia	Clostridiales	Ruminococcaceae	GCA-900066225	GCA-900066225_unclassified	0	0	0	0	0	0	0	0	0	0	0	0	0	0	0	8	0	4
OTU837	Bacteria	Firmicutes	Clostridia	Clostridiales	Lachnospiraceae	A2	A2_unclassified	0	6	0	0	5	0	0	0	0	0	0	0	0	0	0	0	0	0
OTU838	Bacteria	Firmicutes	Clostridia	Clostridiales	Lachnospiraceae	Lachnospiraceae_unclassified	Lachnospiraceae_unclassified	0	0	0	0	0	0	0	6	0	0	0	0	0	0	0	0	0	5
OTU839	Bacteria	Firmicutes	Clostridia	Clostridiales	Lachnospiraceae	GCA-900066575	uncultured bacterium	0	0	0	0	0	0	0	7	0	0	0	0	3	0	0	0	0	0

## Sheet: otu_norm_tax
OTUID	Kingdom	Phylum	Class	Order	Family	Genus	Species	A1	A3	A4	A5	A6	A8	B1	B3	B4	B5	B6	B8	M2	M3	M4	M5	M6	M8
OTU1	Bacteria	Firmicutes	Clostridia	Clostridiales	Lachnospiraceae	Lachnospiraceae_unclassified	Lachnospiraceae_unclassified	320	206	149	1064	103	204	3041	280	2436	3556	135	4789	1429	3102	3398	3277	4993	1552
OTU2	Bacteria	Bacteroidetes	Bacteroidia	Bacteroidales	Muribaculaceae	uncultured bacterium	uncultured bacterium	1692	1472	1171	1157	730	1251	974	1186	866	1004	2963	1730	1337	1213	1321	1815	697	724
OTU3	Bacteria	Bacteroidetes	Bacteroidia	Bacteroidales	Muribaculaceae	uncultured bacterium	uncultured bacterium	756	881	444	866	631	1821	708	1256	1005	935	474	531	722	1388	638	2258	704	1484
OTU4	Bacteria	Bacteroidetes	Bacteroidia	Bacteroidales	Muribaculaceae	uncultured bacterium	uncultured bacterium	365	536	230	450	769	285	473	56	230	375	452	538	2007	1002	1420	963	2399	2495
OTU5	Bacteria	Firmicutes	Clostridia	Clostridiales	Lachnospiraceae	Lachnospiraceae NK4A136 group	Lachnospiraceae NK4A136 group_unclassified	322	252	899	95	1657	355	1723	618	561	1932	153	643	815	2637	115	2308	224	1597
OTU6	Bacteria	Epsilonbacteraeota	Campylobacteria	Campylobacterales	Helicobacteraceae	Helicobacter	Helicobacter_unclassified	158	156	613	934	767	705	916	1892	735	635	1506	1153	654	1104	963	788	565	2037
OTU7	Bacteria	Bacteroidetes	Bacteroidia	Bacteroidales	Prevotellaceae	Alloprevotella	uncultured bacterium	2917	1968	4121	1980	2785	1155	457	115	930	414	25	167	1444	235	387	108	176	205
OTU8	Bacteria	Bacteroidetes	Bacteroidia	Bacteroidales	Rikenellaceae	Rikenellaceae RC9 gut group	uncultured organism	1831	387	1694	988	273	759	685	1531	813	2715	1682	1086	762	580	509	905	908	622
OTU9	Bacteria	Bacteroidetes	Bacteroidia	Bacteroidales	Muribaculaceae	uncultured bacterium	uncultured bacterium	616	422	1070	436	376	406	179	217	403	486	437	718	2074	532	787	910	558	724
OTU10	Bacteria	Bacteroidetes	Bacteroidia	Bacteroidales	Muribaculaceae	Muribaculaceae_unclassified	Muribaculaceae_unclassified	913	1185	535	1179	168	659	451	829	658	307	672	345	892	853	1150	537	1197	240
OTU11	Bacteria	Bacteroidetes	Bacteroidia	Bacteroidales	Rikenellaceae	Alistipes	uncultured bacterium	448	413	518	876	1364	531	672	377	1079	820	269	842	356	558	612	344	659	775
OTU12	Bacteria	Verrucomicrobia	Verrucomicrobiae	Verrucomicrobiales	Akkermansiaceae	Akkermansia	uncultured bacterium	172	39	182	97	48	99	51	201	2630	434	98	631	1098	114	1390	407	74	277
OTU13	Bacteria	Bacteroidetes	Bacteroidia	Bacteroidales	Muribaculaceae	uncultured bacterium	uncultured bacterium	385	367	173	338	299	854	265	566	402	409	155	193	303	609	272	987	262	694
OTU14	Bacteria	Bacteroidetes	Bacteroidia	Bacteroidales	Rikenellaceae	Alistipes	uncultured bacterium	36	34	24	43	26	200	752	80	247	216	1163	698	545	806	892	695	909	240
OTU15	Bacteria	Firmicutes	Clostridia	Clostridiales	Ruminococcaceae	Oscillibacter	Oscillibacter_unclassified	12	6	19	14	58	81	459	67	405	439	544	169	280	540	1616	710	570	577
OTU16	Bacteria	Bacteroidetes	Bacteroidia	Bacteroidales	Bacteroidaceae	Bacteroides	Bacteroides massiliensis dnLKV3	292	276	375	184	280	450	489	408	628	353	819	950	517	590	226	109	201	449
OTU17	Bacteria	Bacteroidetes	Bacteroidia	Bacteroidales	Bacteroidaceae	Bacteroides	Bacteroides_unclassified	513	379	370	198	472	406	971	400	410	278	444	482	642	271	101	259	232	378
OTU18	Bacteria	Bacteroidetes	Bacteroidia	Bacteroidales	Muribaculaceae	Muribaculaceae_unclassified	Muribaculaceae_unclassified	135	173	136	163	311	180	479	105	113	60	18	930	688	500	668	509	679	140
OTU19	Bacteria	Bacteroidetes	Bacteroidia	Bacteroidales	Rikenellaceae	Rikenellaceae RC9 gut group	uncultured bacterium	190	53	100	124	153	100	142	145	215	358	292	248	257	506	428	964	455	471
OTU20	Bacteria	Proteobacteria	Deltaproteobacteria	Desulfovibrionales	Desulfovibrionaceae	Desulfovibrio	uncultured bacterium	523	232	262	210	17	168	174	361	144	293	387	212	378	327	452	207	428	640
OTU21	Bacteria	Proteobacteria	Deltaproteobacteria	Desulfovibrionales	Desulfovibrionaceae	uncultured	uncultured bacterium	137	114	434	210	457	365	537	468	280	457	882	263	149	328	254	330	318	224
OTU22	Bacteria	Firmicutes	Clostridia	Clostridiales	Lachnospiraceae	Lachnospiraceae_unclassified	Lachnospiraceae_unclassified	30	26	79	66	75	45	364	449	228	371	144	334	316	529	565	566	812	39
OTU23	Bacteria	Firmicutes	Clostridia	Clostridiales	Lachnospiraceae	Lachnospiraceae_unclassified	Lachnospiraceae_unclassified	92	206	132	233	93	113	819	22	623	185	949	196	255	214	175	207	930	526
OTU24	Bacteria	Bacteroidetes	Bacteroidia	Bacteroidales	Muribaculaceae	uncultured bacterium	uncultured bacterium	89	168	60	127	227	109	137	23	69	143	153	157	563	340	399	312	768	749
OTU25	Bacteria	Bacteroidetes	Bacteroidia	Bacteroidales	Muribaculaceae	Muribaculaceae_unclassified	Muribaculaceae_unclassified	1371	1907	667	1188	431	1018	75	148	62	43	38	36	47	46	54	35	29	18
OTU26	Bacteria	Bacteroidetes	Bacteroidia	Bacteroidales	Prevotellaceae	Prevotellaceae UCG-001	uncultured bacterium	190	136	352	201	844	280	50	82	118	672	221	203	514	147	659	147	522	143
OTU27	Bacteria	Firmicutes	Clostridia	Clostridiales	Lachnospiraceae	Lachnospiraceae_unclassified	Lachnospiraceae_unclassified	105	20	309	274	1019	110	2125	1340	125	48	22	212	77	117	57	106	27	49
OTU28	Bacteria	Bacteroidetes	Bacteroidia	Bacteroidales	Rikenellaceae	Rikenellaceae RC9 gut group	uncultured bacterium	184	58	95	128	111	101	85	155	131	372	211	183	215	497	391	732	299	268
OTU29	Bacteria	Firmicutes	Clostridia	Clostridiales	Ruminococcaceae	Ruminiclostridium	uncultured bacterium	0	13	0	123	0	64	433	295	633	0	44	78	102	444	784	307	169	403
OTU30	Bacteria	Firmicutes	Erysipelotrichia	Erysipelotrichales	Erysipelotrichaceae	Faecalibaculum	uncultured bacterium	305	188	56	80	15	191	209	916	386	242	725	361	412	180	84	48	104	39
OTU31	Bacteria	Bacteroidetes	Bacteroidia	Bacteroidales	Muribaculaceae	uncultured bacterium	uncultured bacterium	577	748	455	1010	256	865	45	409	71	20	59	29	74	189	78	13	73	74
OTU32	Bacteria	Firmicutes	Clostridia	Clostridiales	Lachnospiraceae	Lachnospiraceae NK4A136 group	Lachnospiraceae NK4A136 group_unclassified	119	246	503	122	66	27	297	20	722	228	21	480	121	231	204	336	441	329
OTU33	Bacteria	Bacteroidetes	Bacteroidia	Bacteroidales	Muribaculaceae	uncultured bacterium	uncultured bacterium	392	327	287	345	279	250	74	81	95	86	208	120	438	288	256	244	197	114
OTU34	Bacteria	Bacteroidetes	Bacteroidia	Bacteroidales	Muribaculaceae	uncultured bacterium	uncultured bacterium	1281	1162	453	1167	102	831	35	191	35	0	38	21	16	18	0	0	0	9
OTU35	Bacteria	Bacteroidetes	Bacteroidia	Bacteroidales	Muribaculaceae	Muribaculaceae_unclassified	Muribaculaceae_unclassified	92	65	48	108	24	114	392	348	440	365	164	138	163	267	337	159	244	336
OTU36	Bacteria	Bacteroidetes	Bacteroidia	Bacteroidales	Bacteroidaceae	Bacteroides	Bacteroides massiliensis dnLKV3	171	152	176	73	154	199	237	240	307	168	469	520	312	283	98	67	116	217
OTU37	Bacteria	Bacteroidetes	Bacteroidia	Bacteroidales	Rikenellaceae	Rikenellaceae RC9 gut group	uncultured bacterium	37	5	25	14	75	46	78	70	131	123	176	118	121	276	157	724	348	452
OTU38	Bacteria	Bacteroidetes	Bacteroidia	Bacteroidales	Marinifilaceae	Odoribacter	uncultured bacterium	196	118	145	348	182	187	158	359	173	191	406	252	250	210	193	151	123	112
OTU39	Bacteria	Firmicutes	Clostridia	Clostridiales	Lachnospiraceae	Lachnospiraceae NK4A136 group	Lachnospiraceae NK4A136 group_unclassified	9	8	0	23	36	48	290	1207	160	335	281	70	91	107	12	126	35	315
OTU40	Bacteria	Bacteroidetes	Bacteroidia	Bacteroidales	Muribaculaceae	Muribaculaceae_unclassified	Muribaculaceae_unclassified	55	104	96	71	152	86	179	60	82	24	0	500	361	258	301	227	392	76
OTU41	Bacteria	Bacteroidetes	Bacteroidia	Bacteroidales	Rikenellaceae	Alistipes	uncultured bacterium	146	134	305	321	265	195	185	270	220	197	228	240	211	137	135	107	126	127
OTU42	Bacteria	Bacteroidetes	Bacteroidia	Bacteroidales	Bacteroidaceae	Bacteroides	Bacteroides_unclassified	0	0	48	8	275	5	4	49	17	117	82	79	414	195	84	943	31	59
OTU43	Bacteria	Firmicutes	Clostridia	Clostridiales	Ruminococcaceae	Ruminiclostridium 6	uncultured bacterium	44	129	51	126	15	60	259	176	738	849	357	273	60	322	78	63	259	17
OTU44	Bacteria	Bacteroidetes	Bacteroidia	Bacteroidales	Muribaculaceae	uncultured bacterium	uncultured bacterium	324	476	168	204	57	325	56	218	156	77	99	40	281	101	117	155	81	172
OTU45	Bacteria	Firmicutes	Clostridia	Clostridiales	Lachnospiraceae	Lachnospiraceae_unclassified	Lachnospiraceae_unclassified	19	12	15	17	59	77	15	91	739	248	633	333	118	363	7	238	151	35
OTU46	Bacteria	Proteobacteria	Alphaproteobacteria	Rhodospirillales	uncultured	Azospirillum sp. 47_25	Azospirillum sp. 47_25	335	42	161	187	44	24	76	82	219	724	22	123	200	99	242	441	25	73
OTU47	Bacteria	Proteobacteria	Alphaproteobacteria	Rhodospirillales	uncultured	gut metagenome	gut metagenome	163	22	44	18	26	23	102	214	259	660	37	150	201	92	388	274	96	149
OTU48	Bacteria	Bacteroidetes	Bacteroidia	Bacteroidales	Muribaculaceae	Muribaculaceae_unclassified	Muribaculaceae_unclassified	69	101	79	64	148	89	199	54	67	40	12	437	286	189	289	205	292	74
OTU49	Bacteria	Bacteroidetes	Bacteroidia	Bacteroidales	Tannerellaceae	Parabacteroides	Parabacteroides goldsteinii CL02T12C30	179	134	130	100	78	67	68	428	52	129	134	224	355	69	112	128	124	97
OTU50	Bacteria	Firmicutes	Clostridia	Clostridiales	Lachnospiraceae	Blautia	Lachnospiraceae bacterium DW59	63	30	553	100	48	10	83	23	12	39	24	14	90	16	268	8	1327	43
OTU51	Bacteria	Bacteroidetes	Bacteroidia	Bacteroidales	Muribaculaceae	uncultured bacterium	uncultured bacterium	350	525	188	217	63	289	55	217	132	0	116	26	193	74	82	99	40	121
OTU52	Bacteria	Firmicutes	Clostridia	Clostridiales	Clostridiales vadinBB60 group	uncultured bacterium	uncultured bacterium	11	54	103	136	3	50	466	154	151	133	18	467	115	434	54	128	37	166
OTU53	Bacteria	Bacteroidetes	Bacteroidia	Bacteroidales	Tannerellaceae	Parabacteroides	Parabacteroides_unclassified	81	35	8	111	475	148	326	281	422	351	91	155	11	12	50	17	316	154
OTU54	Bacteria	Bacteroidetes	Bacteroidia	Bacteroidales	Muribaculaceae	Muribaculaceae_unclassified	Muribaculaceae_unclassified	568	1032	442	792	132	466	28	14	9	0	4	4	5	12	3	5	4	0
OTU55	Bacteria	Firmicutes	Clostridia	Clostridiales	Peptococcaceae	uncultured	uncultured bacterium	24	0	19	40	80	92	306	219	283	174	141	69	91	261	253	144	66	112
OTU56	Bacteria	Firmicutes	Clostridia	Clostridiales	Lachnospiraceae	Lachnospiraceae_unclassified	Lachnospiraceae_unclassified	32	257	11	11	21	52	63	154	584	221	618	55	35	85	67	123	33	332
OTU57	Bacteria	Firmicutes	Clostridia	Clostridiales	Ruminococcaceae	uncultured	uncultured_unclassified	7	0	11	0	37	30	253	276	191	118	16	115	9	253	377	88	390	104
OTU58	Bacteria	Firmicutes	Erysipelotrichia	Erysipelotrichales	Erysipelotrichaceae	Turicibacter	uncultured bacterium	6	0	0	0	0	51	262	147	300	169	303	199	134	241	93	172	222	153
OTU59	Bacteria	Bacteroidetes	Bacteroidia	Bacteroidales	Tannerellaceae	Parabacteroides	Parabacteroides_unclassified	30	58	104	17	11	57	92	269	55	62	310	132	265	167	250	186	67	78
OTU60	Bacteria	Cyanobacteria	Melainabacteria	Gastranaerophilales	uncultured bacterium	uncultured bacterium	uncultured bacterium	81	9	84	4	147	9	9	17	58	16	6	20	310	61	849	50	14	58
OTU61	Bacteria	Bacteroidetes	Bacteroidia	Bacteroidales	Marinifilaceae	Odoribacter	uncultured bacterium	221	196	251	405	145	160	76	180	87	82	133	177	95	137	83	65	56	79
OTU62	Bacteria	Firmicutes	Clostridia	Clostridiales	Ruminococcaceae	Oscillibacter	Oscillibacter_unclassified	51	59	121	60	45	96	171	495	118	204	311	84	41	272	74	62	46	55
OTU63	Bacteria	Bacteroidetes	Bacteroidia	Bacteroidales	Muribaculaceae	uncultured bacterium	uncultured bacterium	88	177	303	116	152	122	60	129	320	142	20	108	184	65	65	58	11	259
OTU64	Bacteria	Bacteroidetes	Bacteroidia	Bacteroidales	Muribaculaceae	uncultured Barnesiella sp.	uncultured Barnesiella sp.	80	94	50	64	38	154	122	279	138	122	185	133	196	137	113	128	232	71
OTU65	Bacteria	Deferribacteres	Deferribacteres	Deferribacterales	Deferribacteraceae	Mucispirillum	uncultured bacterium	29	20	182	32	75	81	168	101	36	90	156	55	40	86	101	123	34	576
OTU66	Bacteria	Firmicutes	Clostridia	Clostridiales	Ruminococcaceae	Ruminiclostridium 9	Ruminiclostridium 9_unclassified	39	46	56	34	49	59	135	347	90	165	385	85	46	245	158	118	103	79
OTU67	Bacteria	Firmicutes	Clostridia	Clostridiales	Lachnospiraceae	Blautia	Blautia_unclassified	14	43	60	43	34	69	110	137	72	109	97	98	141	123	133	110	477	124
OTU68	Bacteria	Proteobacteria	Deltaproteobacteria	Desulfovibrionales	Desulfovibrionaceae	Desulfovibrio	uncultured bacterium	137	77	73	105	0	64	54	129	52	96	124	79	133	104	203	86	154	215
OTU69	Bacteria	Patescibacteria	Saccharimonadia	Saccharimonadales	Saccharimonadaceae	Candidatus Saccharimonas	uncultured bacterium	120	78	88	27	102	319	101	107	228	211	86	143	168	77	52	81	67	64
OTU70	Bacteria	Bacteroidetes	Bacteroidia	Bacteroidales	Rikenellaceae	Alistipes	uncultured bacterium	143	129	157	171	90	151	143	14	80	293	23	120	118	89	232	38	90	85
OTU71	Bacteria	Bacteroidetes	Bacteroidia	Bacteroidales	Tannerellaceae	Parabacteroides	Parabacteroides sp. HGS0025	239	224	122	112	158	105	99	103	95	107	174	46	109	96	79	73	140	38
OTU72	Bacteria	Bacteroidetes	Bacteroidia	Bacteroidales	Muribaculaceae	uncultured bacterium	uncultured bacterium	116	209	112	134	94	170	110	89	43	39	122	74	152	101	111	112	95	48
OTU73	Bacteria	Bacteroidetes	Bacteroidia	Bacteroidales	Muribaculaceae	uncultured organism	uncultured organism	371	462	152	227	37	938	15	34	88	44	8	0	0	0	0	0	0	0
OTU74	Bacteria	Bacteroidetes	Bacteroidia	Bacteroidales	Rikenellaceae	Alistipes	uncultured bacterium	102	157	265	181	494	149	32	117	35	16	11	20	15	30	139	57	39	151
OTU75	Bacteria	Bacteroidetes	Bacteroidia	Bacteroidales	Rikenellaceae	Rikenella	uncultured bacterium	157	156	133	141	132	92	119	104	89	67	56	140	96	73	123	40	59	85
OTU76	Bacteria	Bacteroidetes	Bacteroidia	Bacteroidales	Muribaculaceae	uncultured bacterium	uncultured bacterium	81	136	75	112	85	114	91	81	48	51	109	81	155	98	118	82	87	55
OTU77	Bacteria	Firmicutes	Clostridia	Clostridiales	Lachnospiraceae	Lachnoclostridium	Lachnoclostridium_unclassified	0	16	0	20	0	27	887	74	82	326	61	140	61	185	38	32	22	156
OTU78	Bacteria	Firmicutes	Clostridia	Clostridiales	Lachnospiraceae	Lachnospiraceae NK4A136 group	Lachnospiraceae NK4A136 group_unclassified	6	39	54	12	0	19	52	19	59	346	173	111	148	197	70	87	82	155
OTU79	Bacteria	Bacteroidetes	Bacteroidia	Bacteroidales	Muribaculaceae	Muribaculaceae_unclassified	Muribaculaceae_unclassified	33	39	20	51	30	54	48	109	83	0	85	19	122	60	104	52	66	389
OTU80	Bacteria	Bacteroidetes	Bacteroidia	Bacteroidales	Muribaculaceae	uncultured bacterium	uncultured bacterium	160	190	87	126	109	159	17	39	32	84	9	306	19	57	44	163	8	219
OTU81	Bacteria	Bacteroidetes	Bacteroidia	Bacteroidales	Muribaculaceae	uncultured bacterium	uncultured bacterium	423	393	180	393	69	459	0	100	16	24	0	0	15	24	18	0	9	0
OTU82	Bacteria	Bacteroidetes	Bacteroidia	Bacteroidales	Muribaculaceae	uncultured bacterium	uncultured bacterium	207	249	174	197	74	186	39	87	39	5	41	93	75	80	83	64	30	33
OTU83	Bacteria	Bacteroidetes	Bacteroidia	Bacteroidales	Muribaculaceae	uncultured bacterium	uncultured bacterium	66	66	172	64	85	51	131	11	95	158	23	177	128	57	96	139	68	162
OTU84	Bacteria	Bacteroidetes	Bacteroidia	Bacteroidales	Muribaculaceae	uncultured bacterium	uncultured bacterium	434	467	217	386	38	385	0	78	10	0	0	0	4	15	0	0	0	0
OTU85	Bacteria	Firmicutes	Clostridia	Clostridiales	Ruminococcaceae	Ruminococcaceae UCG-014	uncultured bacterium	0	0	35	10	0	26	8	230	51	283	102	99	98	32	96	31	199	173
OTU86	Bacteria	Bacteroidetes	Bacteroidia	Bacteroidales	Bacteroidaceae	Bacteroides	Bacteroides_unclassified	115	45	72	76	104	55	224	85	79	64	127	122	173	50	28	72	65	96
OTU87	Bacteria	Firmicutes	Clostridia	Clostridiales	Ruminococcaceae	Ruminiclostridium	uncultured bacterium	74	90	132	123	149	44	150	80	29	75	77	111	41	69	139	135	60	52
OTU88	Bacteria	Bacteroidetes	Bacteroidia	Bacteroidales	Bacteroidaceae	Bacteroides	Bacteroides_unclassified	56	68	70	22	63	72	111	76	125	71	216	211	98	100	37	20	36	104
OTU89	Bacteria	Bacteroidetes	Bacteroidia	Bacteroidales	Muribaculaceae	uncultured bacterium	uncultured bacterium	202	271	94	137	18	132	30	108	61	0	68	27	121	67	54	66	40	50
OTU90	Bacteria	Firmicutes	Clostridia	Clostridiales	Ruminococcaceae	[Eubacterium] coprostanoligenes group	gut metagenome	264	368	295	326	139	0	0	93	11	117	39	77	85	0	43	0	10	17
OTU91	Bacteria	Bacteroidetes	Bacteroidia	Bacteroidales	Muribaculaceae	uncultured bacterium	uncultured bacterium	393	710	324	525	69	93	17	3	1	8	6	6	0	0	0	0	0	0
OTU92	Bacteria	Firmicutes	Clostridia	Clostridiales	Lachnospiraceae	Lachnospiraceae_unclassified	Lachnospiraceae_unclassified	36	4	25	21	44	95	128	59	79	108	69	93	29	110	140	129	123	138
OTU93	Bacteria	Bacteroidetes	Bacteroidia	Bacteroidales	Bacteroidaceae	Bacteroides	Bacteroides_unclassified	21	45	10	4	15	61	536	132	169	149	52	209	53	66	36	76	93	39
OTU94	Bacteria	Bacteroidetes	Bacteroidia	Bacteroidales	Prevotellaceae	Prevotellaceae NK3B31 group	uncultured bacterium	213	183	512	182	773	30	10	12	57	5	3	0	0	0	0	0	0	0
OTU95	Bacteria	Bacteroidetes	Bacteroidia	Bacteroidales	Muribaculaceae	Muribaculaceae_unclassified	Muribaculaceae_unclassified	86	108	57	119	25	192	28	31	31	29	0	58	61	43	140	107	96	80
OTU96	Bacteria	Firmicutes	Clostridia	Clostridiales	Lachnospiraceae	Lachnospiraceae NK4A136 group	uncultured bacterium	0	0	0	0	16	37	285	59	37	173	512	0	11	72	80	50	100	159
OTU97	Bacteria	Bacteroidetes	Bacteroidia	Bacteroidales	Muribaculaceae	uncultured bacterium	uncultured bacterium	29	38	31	25	8	68	53	80	118	49	44	28	88	103	233	52	69	65
OTU98	Bacteria	Firmicutes	Clostridia	Clostridiales	Ruminococcaceae	Ruminiclostridium 9	Ruminiclostridium 9_unclassified	52	26	128	48	55	41	70	176	52	39	163	77	48	59	88	87	52	64
OTU99	Bacteria	Bacteroidetes	Bacteroidia	Bacteroidales	Rikenellaceae	Rikenella	uncultured bacterium	132	134	82	125	83	66	117	85	66	58	49	96	68	49	96	23	38	71
OTU100	Bacteria	Firmicutes	Clostridia	Clostridiales	Lachnospiraceae	Lachnospiraceae NK4A136 group	Clostridiales bacterium CIEAF 020	0	54	58	14	13	56	0	16	9	7	9	0	16	13	0	13	689	178
OTU101	Bacteria	Bacteroidetes	Bacteroidia	Bacteroidales	Muribaculaceae	uncultured bacterium	uncultured bacterium	114	179	94	133	103	205	0	104	83	0	222	17	47	20	41	15	6	43
OTU102	Bacteria	Firmicutes	Clostridia	Clostridiales	Lachnospiraceae	Lachnospiraceae NK4A136 group	Lachnospiraceae NK4A136 group_unclassified	0	6	0	22	0	24	120	418	63	121	113	20	24	38	10	66	16	123
OTU103	Bacteria	Bacteroidetes	Bacteroidia	Bacteroidales	Muribaculaceae	Muribaculaceae_unclassified	Muribaculaceae_unclassified	148	443	254	146	229	328	23	7	26	7	3	4	0	0	0	3	12	30
OTU104	Bacteria	Firmicutes	Clostridia	Clostridiales	Lachnospiraceae	Lachnospiraceae_unclassified	Lachnospiraceae_unclassified	347	96	147	318	671	45	0	9	33	0	0	0	0	0	0	0	0	0
OTU105	Bacteria	Bacteroidetes	Bacteroidia	Bacteroidales	Muribaculaceae	uncultured bacterium	uncultured bacterium	14	26	13	39	16	29	109	101	125	105	54	44	38	86	109	49	63	98
OTU106	Bacteria	Firmicutes	Clostridia	Clostridiales	Lachnospiraceae	ASF356	uncultured bacterium	369	17	37	95	94	24	16	36	58	156	188	27	13	29	10	34	91	115
OTU107	Bacteria	Bacteroidetes	Bacteroidia	Bacteroidales	Muribaculaceae	Muribaculaceae_unclassified	Muribaculaceae_unclassified	37	55	21	49	8	42	116	88	151	40	192	43	65	47	38	39	30	133
OTU108	Bacteria	Bacteroidetes	Bacteroidia	Bacteroidales	Muribaculaceae	uncultured bacterium	uncultured bacterium	82	89	149	52	50	43	30	56	171	58	24	40	101	37	25	33	0	120
OTU109	Bacteria	Bacteroidetes	Bacteroidia	Bacteroidales	Muribaculaceae	uncultured bacterium	uncultured bacterium	46	88	156	49	74	47	37	66	125	63	16	37	97	27	37	25	0	121
OTU110	Bacteria	Firmicutes	Clostridia	Clostridiales	Ruminococcaceae	Ruminococcaceae UCG-014	Ruminococcaceae UCG-014_unclassified	0	0	0	0	0	0	0	0	0	0	0	0	282	117	90	23	42	103
OTU111	Bacteria	Bacteroidetes	Bacteroidia	Bacteroidales	Muribaculaceae	Muribaculum	uncultured bacterium	231	339	98	187	71	133	52	51	10	0	25	6	65	13	35	19	42	6
OTU112	Bacteria	Cyanobacteria	Melainabacteria	Gastranaerophilales	Gastranaerophilales_unclassified	Gastranaerophilales_unclassified	Gastranaerophilales_unclassified	32	5	48	58	370	13	9	38	115	29	11	122	116	18	55	41	8	39
OTU113	Bacteria	Firmicutes	Clostridia	Clostridiales	Ruminococcaceae	Ruminiclostridium 9	uncultured bacterium	9	0	47	0	2	7	39	12	77	16	75	560	27	171	37	72	41	36
OTU114	Bacteria	Bacteroidetes	Bacteroidia	Bacteroidales	Muribaculaceae	uncultured Bacteroidales bacterium	uncultured Bacteroidales bacterium	195	290	108	147	505	144	19	10	22	0	0	0	5	0	7	8	3	0
OTU115	Bacteria	Firmicutes	Clostridia	Clostridiales	Lachnospiraceae	Lachnospiraceae_unclassified	Lachnospiraceae_unclassified	0	34	8	0	21	53	109	85	124	32	228	88	45	120	74	15	56	41
OTU116	Bacteria	Firmicutes	Clostridia	Clostridiales	Ruminococcaceae	Ruminococcaceae UCG-014	Ruminococcaceae UCG-014_unclassified	25	15	0	0	15	9	50	80	71	93	67	109	60	70	30	103	52	134
OTU117	Bacteria	Bacteroidetes	Bacteroidia	Bacteroidales	Muribaculaceae	uncultured bacterium	uncultured bacterium	75	128	47	96	96	163	0	154	108	24	133	0	26	17	25	0	0	44
OTU118	Bacteria	Epsilonbacteraeota	Campylobacteria	Campylobacterales	Helicobacteraceae	Helicobacter	Helicobacter_unclassified	75	206	11	71	119	98	55	6	35	21	9	70	42	118	102	26	15	60
OTU119	Bacteria	Firmicutes	Clostridia	Clostridiales	Lachnospiraceae	Lachnospiraceae_unclassified	Lachnospiraceae_unclassified	98	53	30	79	200	17	187	15	157	69	39	35	29	10	47	43	103	33
OTU120	Bacteria	Firmicutes	Clostridia	Clostridiales	Ruminococcaceae	Ruminococcaceae UCG-014	unidentified	7	0	0	0	65	19	14	37	71	129	65	21	35	27	53	10	60	276
OTU121	Bacteria	Firmicutes	Clostridia	Clostridiales	Lachnospiraceae	Lachnospiraceae NK4A136 group	Lachnospiraceae NK4A136 group_unclassified	0	0	0	0	0	35	0	15	269	0	684	0	0	0	0	0	0	171
OTU122	Bacteria	Firmicutes	Clostridia	Clostridiales	Lachnospiraceae	Lachnospiraceae NK4A136 group	Lachnospiraceae NK4A136 group_unclassified	56	115	50	51	15	5	0	6	60	57	47	0	16	4	9	0	14	377
OTU123	Bacteria	Bacteroidetes	Bacteroidia	Bacteroidales	Muribaculaceae	uncultured Bacteroidales bacterium	uncultured Bacteroidales bacterium	47	97	33	28	8	312	11	14	25	42	86	52	26	51	18	72	51	44
OTU124	Bacteria	Firmicutes	Clostridia	Clostridiales	Lachnospiraceae	Lachnospiraceae NK4A136 group	uncultured bacterium	48	67	43	449	376	212	0	18	23	0	0	0	0	0	0	0	0	0
OTU125	Bacteria	Firmicutes	Clostridia	Clostridiales	Ruminococcaceae	Ruminiclostridium 5	uncultured bacterium	14	11	10	5	91	15	44	42	239	269	77	209	16	29	9	21	52	36
OTU126	Bacteria	Firmicutes	Clostridia	Clostridiales	Lachnospiraceae	Lachnospiraceae_unclassified	Lachnospiraceae_unclassified	53	58	68	104	28	12	13	26	65	0	0	160	129	29	2	116	3	10
OTU127	Bacteria	Patescibacteria	Saccharimonadia	Saccharimonadales	Saccharimonadaceae	Candidatus Saccharimonas	uncultured bacterium	41	0	46	19	39	96	20	38	119	140	38	66	68	30	50	20	13	46
OTU128	Bacteria	Proteobacteria	Gammaproteobacteria	Betaproteobacteriales	Burkholderiaceae	Parasutterella	Burkholderiales bacterium YL45	49	58	22	26	0	20	52	93	36	82	67	145	150	24	25	23	0	24
OTU129	Bacteria	Firmicutes	Clostridia	Clostridiales	Peptostreptococcaceae	Romboutsia	Romboutsia_unclassified	0	2	2	0	0	14	17	25	33	34	232	223	136	76	26	13	44	34
OTU130	Bacteria	Bacteroidetes	Bacteroidia	Bacteroidales	Muribaculaceae	uncultured Bacteroidales bacterium	uncultured Bacteroidales bacterium	94	233	103	94	49	192	14	16	16	0	3	18	49	36	33	21	17	15
OTU131	Bacteria	Firmicutes	Clostridia	Clostridiales	Ruminococcaceae	Ruminococcaceae_unclassified	Ruminococcaceae_unclassified	99	21	21	8	47	12	82	32	60	156	18	85	53	98	59	16	64	40
OTU132	Bacteria	Firmicutes	Clostridia	Clostridiales	Peptococcaceae	uncultured	uncultured bacterium	30	69	158	29	31	39	79	102	17	127	147	73	13	2	4	6	104	57
OTU133	Bacteria	Bacteroidetes	Bacteroidia	Bacteroidales	Bacteroidaceae	Bacteroides	Bacteroides_unclassified	0	65	51	44	121	64	24	119	59	36	53	59	28	86	8	18	16	55
OTU134	Bacteria	Firmicutes	Clostridia	Clostridiales	Clostridiales vadinBB60 group	uncultured bacterium	uncultured bacterium	19	44	0	57	18	27	13	233	23	14	55	9	67	57	26	2	32	36
OTU135	Bacteria	Firmicutes	Clostridia	Clostridiales	Lachnospiraceae	Lachnospiraceae_unclassified	Lachnospiraceae_unclassified	0	0	0	8	0	17	0	28	4	0	371	279	5	24	32	8	28	189
OTU136	Bacteria	Bacteroidetes	Bacteroidia	Bacteroidales	Muribaculaceae	uncultured bacterium	uncultured bacterium	50	82	52	39	54	115	45	162	48	46	73	33	35	26	16	16	12	21
OTU137	Bacteria	Proteobacteria	Gammaproteobacteria	Betaproteobacteriales	Burkholderiaceae	Parasutterella	Burkholderiales bacterium YL45	42	58	0	38	0	20	30	89	19	47	52	126	151	23	23	14	18	20
OTU138	Bacteria	Firmicutes	Clostridia	Clostridiales	Lachnospiraceae	Lachnospiraceae_unclassified	Lachnospiraceae_unclassified	49	220	388	143	6	17	10	10	66	82	143	20	0	0	4	0	0	20
OTU139	Bacteria	Firmicutes	Clostridia	Clostridiales	Ruminococcaceae	Ruminococcus 1	Ruminococcus 1_unclassified	11	3	27	19	200	8	26	26	58	265	16	38	87	101	11	25	0	3
OTU140	Bacteria	Firmicutes	Clostridia	Clostridiales	Ruminococcaceae	Oscillibacter	uncultured bacterium	68	0	55	24	88	21	108	52	22	166	82	0	14	31	32	60	104	35
OTU141	Bacteria	Patescibacteria	Saccharimonadia	Saccharimonadales	Saccharimonadaceae	Candidatus Saccharimonas	uncultured bacterium	77	0	61	18	70	425	0	0	32	0	0	24	32	0	15	22	14	17
OTU142	Bacteria	Firmicutes	Clostridia	Clostridiales	Ruminococcaceae	Ruminococcaceae UCG-014	uncultured bacterium	0	0	0	0	0	0	0	27	0	96	0	60	45	20	50	29	38	289
OTU143	Bacteria	Bacteroidetes	Bacteroidia	Bacteroidales	Muribaculaceae	uncultured bacterium	uncultured bacterium	57	78	50	72	63	118	26	138	22	33	92	46	30	19	10	17	0	16
OTU144	Bacteria	Firmicutes	Clostridia	Clostridiales	Ruminococcaceae	Ruminococcaceae_unclassified	Ruminococcaceae_unclassified	39	38	21	55	38	43	88	18	63	126	37	77	14	47	49	18	150	36
OTU145	Bacteria	Bacteroidetes	Bacteroidia	Bacteroidales	Muribaculaceae	uncultured bacterium	uncultured bacterium	64	85	52	81	90	139	0	82	79	0	114	0	24	10	16	0	0	41
OTU146	Bacteria	Proteobacteria	Deltaproteobacteria	Desulfovibrionales	Desulfovibrionaceae	Bilophila	uncultured bacterium	37	7	46	23	40	51	53	65	32	14	84	10	21	70	60	61	33	51
OTU147	Bacteria	Firmicutes	Clostridia	Clostridiales	Ruminococcaceae	Ruminococcaceae_unclassified	Ruminococcaceae_unclassified	9	7	16	17	9	0	28	15	4	18	15	72	32	298	21	22	7	30
OTU148	Bacteria	Patescibacteria	Saccharimonadia	Saccharimonadales	Saccharimonadaceae	Candidatus Saccharimonas	uncultured bacterium	52	37	110	29	55	69	0	29	66	0	41	40	98	15	27	17	24	48
OTU149	Bacteria	Firmicutes	Clostridia	Clostridiales	Lachnospiraceae	Lachnospiraceae NK4A136 group	Lachnospiraceae NK4A136 group_unclassified	154	57	25	79	414	194	14	4	28	11	11	0	0	0	0	0	0	0
OTU150	Bacteria	Firmicutes	Clostridia	Clostridiales	Ruminococcaceae	Ruminococcaceae_unclassified	Ruminococcaceae_unclassified	21	0	43	25	20	23	80	62	37	29	33	54	30	78	21	40	81	56
OTU151	Bacteria	Bacteroidetes	Bacteroidia	Bacteroidales	Muribaculaceae	uncultured bacterium	uncultured bacterium	16	0	22	0	59	42	46	27	45	54	63	36	61	47	49	35	16	76
OTU152	Bacteria	Firmicutes	Clostridia	Clostridiales	Ruminococcaceae	Butyricicoccus	uncultured bacterium	0	0	14	0	54	32	311	222	23	77	154	0	9	9	0	0	7	10
OTU153	Bacteria	Bacteroidetes	Bacteroidia	Bacteroidales	Bacteroidaceae	Bacteroides	Bacteroides_unclassified	31	41	33	68	90	62	0	105	40	0	61	42	16	72	0	20	18	42
OTU154	Bacteria	Proteobacteria	Gammaproteobacteria	Enterobacteriales	Enterobacteriaceae	Escherichia-Shigella	Escherichia-Shigella_unclassified	0	0	0	4	0	5	35	461	18	52	7	0	6	10	7	3	1	4
OTU155	Bacteria	Firmicutes	Bacilli	Lactobacillales	Lactobacillaceae	Lactobacillus	Lactobacillus_unclassified	73	164	28	30	64	70	27	27	34	32	58	14	45	37	22	25	15	12
OTU156	Bacteria	Bacteroidetes	Bacteroidia	Bacteroidales	Muribaculaceae	Muribaculum	uncultured bacterium	194	275	77	145	34	75	0	16	0	0	0	0	46	0	16	0	34	0
OTU157	Bacteria	Firmicutes	Clostridia	Clostridiales	Ruminococcaceae	Ruminococcaceae_unclassified	Ruminococcaceae_unclassified	0	0	0	58	5	10	20	84	0	10	105	0	51	6	10	60	107	46
OTU158	Bacteria	Firmicutes	Clostridia	Clostridiales	Lachnospiraceae	Lachnospiraceae_unclassified	Lachnospiraceae_unclassified	71	463	112	60	23	227	13	0	0	0	0	0	9	0	0	0	0	0
OTU159	Bacteria	Bacteroidetes	Bacteroidia	Bacteroidales	Rikenellaceae	Alistipes	uncultured bacterium	13	24	25	122	199	42	0	4	18	13	12	54	6	49	16	50	0	32
OTU160	Bacteria	Bacteroidetes	Bacteroidia	Bacteroidales	Muribaculaceae	Muribaculum	uncultured bacterium	147	227	77	141	33	101	0	0	10	0	0	0	29	13	11	0	20	1
OTU161	Bacteria	Firmicutes	Clostridia	Clostridiales	Ruminococcaceae	Ruminococcaceae UCG-014	Ruminococcaceae UCG-014_unclassified	11	38	0	0	9	3	0	30	17	4	13	64	63	16	100	48	84	24
OTU162	Bacteria	Firmicutes	Clostridia	Clostridiales	Ruminococcaceae	Ruminococcaceae_unclassified	Ruminococcaceae_unclassified	79	109	89	66	11	127	26	33	24	14	30	26	52	6	8	6	3	1
OTU163	Bacteria	Firmicutes	Clostridia	Clostridiales	Lachnospiraceae	Lachnospiraceae_unclassified	Lachnospiraceae_unclassified	0	0	4	0	37	13	60	244	64	56	89	73	2	9	6	8	3	12
OTU164	Bacteria	Tenericutes	Mollicutes	Mollicutes RF39	Mollicutes RF39_unclassified	Mollicutes RF39_unclassified	Mollicutes RF39_unclassified	10	0	3	0	32	49	4	68	31	26	2	16	58	29	40	22	28	55
OTU165	Bacteria	Bacteroidetes	Bacteroidia	Bacteroidales	Muribaculaceae	uncultured bacterium	uncultured bacterium	43	72	78	40	236	51	14	37	19	24	8	11	28	19	3	7	0	14
OTU166	Bacteria	Bacteroidetes	Bacteroidia	Bacteroidales	Tannerellaceae	Parabacteroides	Parabacteroides_unclassified	0	12	27	0	0	18	14	59	17	24	77	34	54	45	66	35	10	12
OTU167	Bacteria	Firmicutes	Clostridia	Clostridiales	Lachnospiraceae	Lachnospiraceae NK4A136 group	Lachnospiraceae NK4A136 group_unclassified	48	69	30	21	0	0	0	0	0	0	0	5	1	5	0	0	0	295
OTU168	Bacteria	Firmicutes	Clostridia	Clostridiales	Ruminococcaceae	Ruminococcaceae UCG-014	Ruminococcaceae UCG-014_unclassified	0	29	0	8	16	15	0	100	42	34	38	79	43	28	17	17	10	25
OTU169	Bacteria	Firmicutes	Erysipelotrichia	Erysipelotrichales	Erysipelotrichaceae	Erysipelotrichaceae_unclassified	Erysipelotrichaceae_unclassified	62	37	0	12	130	40	51	43	57	33	60	15	18	44	9	11	28	1
OTU170	Bacteria	Firmicutes	Clostridia	Clostridiales	Lachnospiraceae	Lachnospiraceae_unclassified	Lachnospiraceae_unclassified	33	0	11	0	35	16	0	38	41	44	33	0	36	13	59	17	82	34
OTU171	Bacteria	Firmicutes	Clostridia	Clostridiales	Ruminococcaceae	Ruminococcaceae UCG-014	uncultured bacterium	15	35	31	9	12	5	44	30	29	53	11	153	30	21	19	10	23	44
OTU172	Bacteria	Bacteroidetes	Bacteroidia	Bacteroidales	Tannerellaceae	Parabacteroides	Parabacteroides_unclassified	0	0	31	0	0	0	0	51	17	0	64	26	47	26	74	41	15	19
OTU173	Bacteria	Bacteroidetes	Bacteroidia	Bacteroidales	Rikenellaceae	Alistipes	gut metagenome	41	54	39	87	12	31	11	69	34	22	25	22	27	17	13	16	6	7
OTU174	Bacteria	Proteobacteria	Deltaproteobacteria	Desulfovibrionales	Desulfovibrionaceae	uncultured	uncultured Desulfovibrionales bacterium	0	2	12	8	13	21	58	54	47	31	51	15	13	54	36	22	45	34
OTU175	Bacteria	Bacteroidetes	Bacteroidia	Bacteroidales	Muribaculaceae	uncultured bacterium	uncultured bacterium	0	13	26	6	0	11	15	26	15	0	14	82	33	25	22	79	34	47
OTU176	Bacteria	Firmicutes	Clostridia	Clostridiales	Lachnospiraceae	GCA-900066575	uncultured bacterium	9	10	23	17	0	0	50	68	18	39	42	12	22	27	53	16	55	23
OTU177	Bacteria	Firmicutes	Clostridia	Clostridiales	Lachnospiraceae	Lachnospiraceae_unclassified	Lachnospiraceae_unclassified	4	13	17	10	25	11	19	30	31	15	14	36	37	30	10	38	20	48
OTU178	Bacteria	Patescibacteria	Saccharimonadia	Saccharimonadales	Saccharimonadaceae	Candidatus Saccharimonas	uncultured bacterium	18	11	45	14	57	127	13	23	54	38	21	16	30	0	12	20	11	27
OTU179	Bacteria	Bacteroidetes	Bacteroidia	Bacteroidales	Bacteroidaceae	Bacteroides	Bacteroides acidifaciens	39	28	92	80	22	247	3	9	13	0	6	3	0	0	0	0	0	11
OTU180	Bacteria	Firmicutes	Clostridia	Clostridiales	Lachnospiraceae	Lachnospiraceae_unclassified	Lachnospiraceae_unclassified	14	0	24	28	26	9	19	0	6	34	0	4	18	20	55	5	19	119
OTU181	Bacteria	Firmicutes	Clostridia	Clostridiales	Lachnospiraceae	Marvinbryantia	uncultured bacterium	115	125	42	203	79	19	0	2	5	0	0	0	0	0	0	0	0	0
OTU182	Bacteria	Firmicutes	Clostridia	Clostridiales	Lachnospiraceae	Tyzzerella	uncultured bacterium	16	66	48	43	26	6	36	99	6	30	29	16	12	8	7	7	23	22
OTU183	Bacteria	Patescibacteria	Saccharimonadia	Saccharimonadales	Saccharimonadaceae	Candidatus Saccharimonas	uncultured bacterium	0	0	32	17	33	70	0	23	45	28	24	24	54	11	15	8	43	29
OTU184	Bacteria	Firmicutes	Clostridia	Clostridiales	Lachnospiraceae	Lachnospiraceae_unclassified	Lachnospiraceae_unclassified	0	0	0	0	0	0	0	30	0	0	0	0	3	0	0	6	58	213
OTU185	Bacteria	Firmicutes	Clostridia	Clostridiales	Ruminococcaceae	Ruminococcaceae_unclassified	Ruminococcaceae_unclassified	105	54	53	100	50	0	0	16	28	50	0	0	25	0	17	37	22	0
OTU186	Bacteria	Bacteroidetes	Bacteroidia	Bacteroidales	Muribaculaceae	uncultured bacterium	uncultured bacterium	41	44	19	26	0	34	0	18	16	0	0	0	61	22	29	41	20	24
OTU187	Bacteria	Firmicutes	Clostridia	Clostridiales	Peptostreptococcaceae	Romboutsia	Romboutsia_unclassified	0	0	0	0	0	13	0	0	0	0	116	113	72	45	15	14	23	14
OTU188	Bacteria	Bacteroidetes	Bacteroidia	Bacteroidales	Muribaculaceae	uncultured bacterium	uncultured bacterium	21	35	25	44	35	23	9	27	22	8	0	31	73	6	14	12	5	5
OTU189	Bacteria	Firmicutes	Clostridia	Clostridiales	Ruminococcaceae	Anaerotruncus	uncultured bacterium	106	101	18	71	23	33	10	28	11	11	13	12	11	9	6	17	16	29
OTU190	Bacteria	Firmicutes	Clostridia	Clostridiales	Lachnospiraceae	Lachnospiraceae_unclassified	Lachnospiraceae_unclassified	0	3	0	0	9	5	54	41	31	49	10	39	27	69	47	25	11	15
OTU191	Bacteria	Firmicutes	Clostridia	Clostridiales	Lachnospiraceae	Lachnospiraceae NK4A136 group	Lachnospiraceae NK4A136 group_unclassified	0	0	0	0	0	20	0	13	105	0	284	0	0	0	0	0	0	70
OTU192	Bacteria	Firmicutes	Clostridia	Clostridiales	Lachnospiraceae	Lachnospiraceae NK4A136 group	Lachnospiraceae NK4A136 group_unclassified	129	32	30	44	241	93	0	0	0	0	0	0	0	0	0	0	0	0
OTU193	Bacteria	Firmicutes	Clostridia	Clostridiales	Ruminococcaceae	Ruminiclostridium 6	uncultured bacterium	22	0	0	0	213	8	0	10	6	0	0	7	28	11	66	47	0	25
OTU194	Bacteria	Firmicutes	Clostridia	Clostridiales	Ruminococcaceae	[Eubacterium] coprostanoligenes group	gut metagenome	0	0	0	0	0	167	138	0	90	0	0	0	11	43	0	20	0	0
OTU195	Bacteria	Firmicutes	Clostridia	Clostridiales	Ruminococcaceae	Ruminococcaceae_unclassified	Ruminococcaceae_unclassified	8	0	7	0	0	20	251	22	24	173	25	16	3	3	5	30	10	17
OTU196	Bacteria	Firmicutes	Clostridia	Clostridiales	Ruminococcaceae	Oscillibacter	Oscillibacter_unclassified	11	70	45	0	0	28	0	12	0	32	127	0	0	7	10	63	9	33
OTU197	Bacteria	Firmicutes	Clostridia	Clostridiales	Lachnospiraceae	Lachnospiraceae NK4A136 group	Lachnospiraceae NK4A136 group_unclassified	0	0	0	0	0	0	0	0	97	0	317	0	0	0	0	0	0	76
OTU198	Bacteria	Bacteroidetes	Bacteroidia	Bacteroidales	Muribaculaceae	Muribaculaceae_unclassified	Muribaculaceae_unclassified	25	24	19	34	0	76	0	0	0	0	0	0	14	13	44	38	22	26
OTU199	Bacteria	Firmicutes	Clostridia	Clostridiales	Ruminococcaceae	Ruminococcaceae_unclassified	Ruminococcaceae_unclassified	70	30	29	100	50	0	0	0	7	0	0	35	9	28	6	10	75	2
OTU200	Bacteria	Firmicutes	Clostridia	Clostridiales	Lachnospiraceae	Roseburia	uncultured bacterium	16	0	0	0	0	0	84	5	20	52	0	0	9	62	13	4	4	84
OTU201	Bacteria	Firmicutes	Clostridia	Clostridiales	Ruminococcaceae	uncultured	uncultured_unclassified	53	25	0	27	36	22	31	38	9	26	35	16	12	21	11	10	22	15
OTU202	Bacteria	Firmicutes	Clostridia	Clostridiales	Ruminococcaceae	Ruminococcaceae UCG-014	Ruminococcaceae UCG-014_unclassified	10	0	0	11	0	9	54	34	11	0	49	41	41	13	13	23	11	28
OTU203	Bacteria	Firmicutes	Clostridia	Clostridiales	Ruminococcaceae	Ruminiclostridium 9	Ruminiclostridium 9_unclassified	0	0	18	0	0	13	26	76	11	21	21	0	20	25	42	16	0	19
OTU204	Bacteria	Firmicutes	Clostridia	Clostridiales	Ruminococcaceae	Ruminiclostridium	uncultured bacterium	14	9	0	19	23	9	14	13	9	48	23	0	23	42	7	32	38	25
OTU205	Bacteria	Firmicutes	Clostridia	Clostridiales	Ruminococcaceae	Ruminococcaceae UCG-009	Ruminococcaceae UCG-009_unclassified	9	14	24	33	9	24	15	63	19	46	25	23	20	13	7	20	10	29
OTU206	Bacteria	Firmicutes	Clostridia	Clostridiales	Lachnospiraceae	Lachnospiraceae_unclassified	Lachnospiraceae_unclassified	10	0	148	0	374	0	0	0	11	0	0	0	0	0	0	0	0	0
OTU207	Bacteria	Firmicutes	Clostridia	Clostridiales	Ruminococcaceae	Intestinimonas	Intestinimonas_unclassified	0	10	0	9	17	9	0	34	21	0	29	34	14	53	38	36	6	9
OTU208	Bacteria	Firmicutes	Clostridia	Clostridiales	Lachnospiraceae	GCA-900066575	uncultured bacterium	13	0	36	55	55	5	15	28	16	19	9	11	27	9	29	14	23	3
OTU209	Bacteria	Firmicutes	Clostridia	Clostridiales	Ruminococcaceae	Ruminiclostridium	uncultured bacterium	15	0	30	26	29	9	15	29	10	25	25	13	17	45	20	41	11	8
OTU210	Bacteria	Bacteroidetes	Bacteroidia	Bacteroidales	Bacteroidaceae	Bacteroides	Bacteroides_unclassified	0	4	0	0	0	16	26	12	0	0	31	81	61	8	32	20	13	10
OTU211	Bacteria	Bacteroidetes	Bacteroidia	Bacteroidales	Muribaculaceae	uncultured Bacteroidales bacterium	uncultured Bacteroidales bacterium	26	53	6	0	0	110	0	0	7	0	38	19	8	18	10	36	11	22
OTU212	Bacteria	Proteobacteria	Gammaproteobacteria	Betaproteobacteriales	Burkholderiaceae	Parasutterella	Burkholderiales bacterium YL45	23	18	0	8	0	0	0	30	8	29	35	36	61	16	7	5	19	12
OTU213	Bacteria	Firmicutes	Clostridia	Clostridiales	Ruminococcaceae	Ruminococcaceae_unclassified	Ruminococcaceae_unclassified	24	18	20	16	17	8	26	17	26	46	33	31	10	17	21	25	32	25
OTU214	Bacteria	Firmicutes	Clostridia	Clostridiales	Lachnospiraceae	Lachnospiraceae_unclassified	Lachnospiraceae_unclassified	48	70	31	15	64	5	12	52	31	0	9	16	4	6	10	11	0	19
OTU215	Bacteria	Firmicutes	Clostridia	Clostridiales	Ruminococcaceae	Ruminococcaceae_unclassified	Ruminococcaceae_unclassified	0	0	9	6	8	19	7	11	8	12	25	6	12	38	8	25	114	11
OTU216	Bacteria	Firmicutes	Clostridia	Clostridiales	Peptococcaceae	Peptococcus	uncultured bacterium	5	28	33	30	15	16	44	37	23	20	33	15	5	23	15	6	18	10
OTU217	Bacteria	Firmicutes	Clostridia	Clostridiales	Lachnospiraceae	Lachnospiraceae_unclassified	Lachnospiraceae_unclassified	0	0	5	12	0	26	21	79	11	20	53	0	11	13	15	10	19	28
OTU218	Bacteria	Bacteroidetes	Bacteroidia	Bacteroidales	Muribaculaceae	uncultured bacterium	uncultured bacterium	16	37	0	25	0	26	0	11	0	0	23	0	27	28	30	16	18	34
OTU219	Bacteria	Bacteroidetes	Bacteroidia	Bacteroidales	Rikenellaceae	Alistipes	Faecalibacterium prausnitzii	43	75	48	29	30	98	8	8	19	5	16	11	7	11	15	4	0	6
OTU220	Bacteria	Firmicutes	Clostridia	Clostridiales	Ruminococcaceae	Ruminococcaceae_unclassified	Ruminococcaceae_unclassified	0	9	8	26	28	0	22	35	18	21	11	23	20	16	48	8	16	9
OTU221	Bacteria	Firmicutes	Clostridia	Clostridiales	Ruminococcaceae	Ruminiclostridium 9	uncultured Clostridiales bacterium	8	28	45	5	0	0	0	0	25	0	0	15	20	16	35	0	12	64
OTU222	Bacteria	Bacteroidetes	Bacteroidia	Bacteroidales	Muribaculaceae	uncultured bacterium	uncultured bacterium	71	85	77	78	71	62	0	0	2	0	0	0	0	0	0	0	0	0
OTU223	Bacteria	Firmicutes	Clostridia	Clostridiales	Ruminococcaceae	Ruminiclostridium 9	Ruminiclostridium 9_unclassified	57	0	27	33	0	23	18	12	24	54	0	0	0	62	0	34	0	9
OTU224	Bacteria	Firmicutes	Clostridia	Clostridiales	Ruminococcaceae	Ruminiclostridium 9	Ruminiclostridium 9_unclassified	6	0	9	0	0	5	29	36	9	15	29	11	16	50	21	11	30	24
OTU225	Bacteria	Firmicutes	Clostridia	Clostridiales	Lachnospiraceae	Lachnospiraceae_unclassified	Lachnospiraceae_unclassified	0	0	0	31	35	0	18	6	36	26	5	19	20	8	22	31	41	26
OTU226	Bacteria	Firmicutes	Clostridia	Clostridiales	Ruminococcaceae	Ruminococcaceae_unclassified	Ruminococcaceae_unclassified	8	20	22	24	8	18	90	18	47	19	11	0	4	23	34	4	12	16
OTU227	Bacteria	Bacteroidetes	Bacteroidia	Bacteroidales	Muribaculaceae	Muribaculaceae_unclassified	Muribaculaceae_unclassified	34	72	29	37	30	90	0	8	0	6	0	0	19	25	0	18	0	0
OTU228	Bacteria	Firmicutes	Clostridia	Clostridiales	Clostridiales vadinBB60 group	uncultured bacterium	uncultured bacterium	0	0	0	0	0	3	28	7	24	13	1	11	15	29	11	65	5	46
OTU229	Bacteria	Firmicutes	Clostridia	Clostridiales	Ruminococcaceae	Ruminococcaceae_unclassified	Ruminococcaceae_unclassified	27	42	28	44	43	0	47	0	22	52	0	0	6	19	22	0	20	12
OTU230	Bacteria	Firmicutes	Clostridia	Clostridiales	Ruminococcaceae	Ruminococcaceae NK4A214 group	Ruminococcaceae NK4A214 group_unclassified	37	36	25	45	40	21	18	26	11	13	17	16	14	10	13	2	17	13
OTU231	Bacteria	Firmicutes	Clostridia	Clostridiales	Lachnospiraceae	Lachnospiraceae_unclassified	Lachnospiraceae_unclassified	27	61	0	0	0	0	0	0	0	0	0	0	76	4	38	18	47	0
OTU232	Bacteria	Bacteroidetes	Bacteroidia	Bacteroidales	Muribaculaceae	uncultured Bacteroidales bacterium	uncultured Bacteroidales bacterium	35	64	28	44	0	67	0	0	0	0	0	0	33	17	26	19	0	0
OTU233	Bacteria	Firmicutes	Clostridia	Clostridiales	Ruminococcaceae	Ruminococcaceae_unclassified	Ruminococcaceae_unclassified	14	5	3	20	8	21	25	11	28	53	16	41	9	7	20	25	12	18
OTU234	Bacteria	Bacteroidetes	Bacteroidia	Bacteroidales	Muribaculaceae	Muribaculaceae_unclassified	Muribaculaceae_unclassified	21	0	0	0	0	25	0	48	58	0	72	0	17	0	12	0	0	34
OTU235	Bacteria	Bacteroidetes	Bacteroidia	Bacteroidales	Muribaculaceae	Muribaculaceae_unclassified	Muribaculaceae_unclassified	52	96	48	68	33	103	0	9	16	0	0	0	0	0	0	0	0	0
OTU236	Bacteria	Firmicutes	Clostridia	Clostridiales	Lachnospiraceae	Lachnospiraceae NK4A136 group	Lachnospiraceae NK4A136 group_unclassified	16	25	18	15	18	84	63	9	4	24	12	32	6	4	7	13	9	9
OTU237	Bacteria	Bacteroidetes	Bacteroidia	Bacteroidales	Muribaculaceae	Muribaculaceae_unclassified	Muribaculaceae_unclassified	56	82	56	71	50	100	0	0	0	0	0	0	0	0	0	0	0	0
OTU238	Bacteria	Firmicutes	Clostridia	Clostridiales	Lachnospiraceae	Lachnospiraceae_unclassified	Lachnospiraceae_unclassified	0	0	49	0	248	9	0	0	31	0	0	0	5	0	6	0	0	40
OTU239	Bacteria	Firmicutes	Clostridia	Clostridiales	Clostridiales vadinBB60 group	uncultured bacterium	uncultured bacterium	0	15	13	37	7	3	0	46	0	0	0	0	16	0	28	14	0	61
OTU240	Bacteria	Firmicutes	Clostridia	Clostridiales	Lachnospiraceae	[Eubacterium] ventriosum group	uncultured Clostridiales bacterium	16	31	22	23	195	91	0	3	11	0	0	0	0	0	0	0	0	0
OTU241	Bacteria	Firmicutes	Clostridia	Clostridiales	Ruminococcaceae	Ruminiclostridium 9	Ruminiclostridium 9_unclassified	15	0	23	16	0	14	52	51	8	27	13	10	17	14	19	16	20	13
OTU242	Bacteria	Firmicutes	Clostridia	Clostridiales	Lachnospiraceae	Lachnospiraceae_unclassified	Lachnospiraceae_unclassified	4	0	0	42	25	0	0	0	48	79	0	0	1	0	5	0	0	97
OTU243	Bacteria	Firmicutes	Clostridia	Clostridiales	Lachnospiraceae	ASF356	uncultured bacterium	0	31	25	47	54	74	0	9	57	0	0	0	2	0	4	21	0	6
OTU244	Bacteria	Firmicutes	Clostridia	Clostridiales	Ruminococcaceae	Ruminococcaceae UCG-003	uncultured bacterium	0	0	0	9	8	13	19	159	0	0	37	0	0	0	25	0	13	0
OTU245	Bacteria	Firmicutes	Clostridia	Clostridiales	Ruminococcaceae	Oscillibacter	uncultured bacterium	20	14	39	16	0	37	37	18	6	14	27	16	9	12	30	11	9	3
OTU246	Bacteria	Bacteroidetes	Bacteroidia	Bacteroidales	Muribaculaceae	Muribaculaceae_unclassified	Muribaculaceae_unclassified	0	0	0	19	0	19	0	36	30	0	0	0	16	7	18	0	0	68
OTU247	Bacteria	Firmicutes	Clostridia	Clostridiales	Ruminococcaceae	Ruminiclostridium 5	uncultured bacterium	0	0	0	0	0	0	30	0	31	29	0	9	16	47	19	24	20	25
OTU248	Bacteria	Firmicutes	Clostridia	Clostridiales	Lachnospiraceae	Lachnospiraceae_unclassified	Lachnospiraceae_unclassified	27	0	0	22	83	0	69	0	67	0	0	0	13	0	14	13	20	22
OTU249	Bacteria	Bacteroidetes	Bacteroidia	Bacteroidales	Bacteroidaceae	Bacteroides	Bacteroides_unclassified	0	0	4	0	6	0	0	16	7	10	19	70	41	9	17	20	0	11
OTU250	Bacteria	Firmicutes	Clostridia	Clostridiales	Ruminococcaceae	Ruminococcaceae UCG-014	uncultured bacterium	11	47	36	40	35	165	0	0	2	0	0	0	0	0	0	0	0	0
OTU251	Bacteria	Bacteroidetes	Bacteroidia	Bacteroidales	Bacteroidaceae	Bacteroides	Bacteroides_unclassified	0	4	2	5	4	7	29	64	8	9	15	23	26	7	15	3	0	20
OTU252	Bacteria	Bacteroidetes	Bacteroidia	Bacteroidales	Muribaculaceae	uncultured bacterium	uncultured bacterium	45	84	95	60	21	66	8	3	2	0	0	0	0	0	0	0	0	0
OTU253	Bacteria	Firmicutes	Clostridia	Clostridiales	Ruminococcaceae	Ruminiclostridium 9	Ruminiclostridium 9_unclassified	13	16	4	14	11	9	46	28	14	10	47	7	7	22	7	5	2	12
OTU254	Bacteria	Firmicutes	Clostridia	Clostridiales	Clostridiales vadinBB60 group	Clostridiales vadinBB60 group_unclassified	Clostridiales vadinBB60 group_unclassified	0	18	23	56	0	6	0	18	19	0	0	120	2	0	34	0	20	6
OTU255	Bacteria	Firmicutes	Clostridia	Clostridiales	Lachnospiraceae	Lachnospiraceae UCG-006	uncultured bacterium	0	75	0	12	0	13	0	16	17	8	106	22	5	16	19	11	11	5
OTU256	Bacteria	Firmicutes	Clostridia	Clostridiales	Lachnospiraceae	Lachnospiraceae_unclassified	Lachnospiraceae_unclassified	72	26	28	78	167	8	0	0	0	0	0	0	0	0	0	0	0	0
OTU257	Bacteria	Firmicutes	Clostridia	Clostridiales	Family XIII	[Eubacterium] nodatum group	[Eubacterium] nodatum group_unclassified	29	38	7	18	12	62	16	32	14	11	13	0	13	12	13	3	9	5
OTU258	Bacteria	Firmicutes	Clostridia	Clostridiales	Ruminococcaceae	Ruminococcaceae UCG-014	uncultured bacterium	0	12	18	4	0	5	52	48	13	60	39	26	12	9	3	8	0	14
OTU259	Bacteria	Firmicutes	Clostridia	Clostridiales	Lachnospiraceae	Lachnospiraceae NK4A136 group	Lachnospiraceae bacterium A4	101	0	21	26	141	75	0	0	0	0	0	0	0	0	0	0	0	0
OTU260	Bacteria	Firmicutes	Clostridia	Clostridiales	Ruminococcaceae	Ruminococcaceae_unclassified	Ruminococcaceae_unclassified	0	18	9	17	0	10	38	20	30	49	11	20	3	15	14	8	9	18
OTU261	Bacteria	Firmicutes	Clostridia	Clostridiales	Lachnospiraceae	Lachnospiraceae_unclassified	Lachnospiraceae_unclassified	0	4	6	7	9	14	0	136	13	0	14	6	0	0	0	0	5	28
OTU262	Bacteria	Firmicutes	Clostridia	Clostridiales	Lachnospiraceae	Lachnospiraceae_unclassified	Lachnospiraceae_unclassified	0	0	0	0	0	0	0	10	15	44	0	48	19	19	11	27	35	10
OTU263	Bacteria	Firmicutes	Clostridia	Clostridiales	Ruminococcaceae	Ruminiclostridium	uncultured bacterium	0	0	29	17	29	23	28	44	5	0	36	9	10	25	0	6	16	0
OTU264	Bacteria	Firmicutes	Clostridia	Clostridiales	Lachnospiraceae	Lachnospiraceae NK4A136 group	Lachnospiraceae NK4A136 group_unclassified	0	36	82	115	132	0	0	0	0	0	0	0	0	0	0	0	0	0
OTU265	Bacteria	Proteobacteria	Deltaproteobacteria	Desulfovibrionales	Desulfovibrionaceae	Desulfovibrio	Desulfovibrio_unclassified	2	0	12	0	45	23	0	26	12	31	31	8	7	13	14	20	19	4
OTU266	Bacteria	Firmicutes	Clostridia	Clostridiales	Ruminococcaceae	Ruminiclostridium	uncultured bacterium	0	0	37	0	0	0	75	8	7	33	0	38	4	26	11	20	25	18
OTU267	Bacteria	Firmicutes	Erysipelotrichia	Erysipelotrichales	Erysipelotrichaceae	Erysipelatoclostridium	uncultured bacterium	54	30	0	15	42	70	10	7	18	28	9	13	17	5	7	2	4	0
OTU268	Bacteria	Bacteroidetes	Bacteroidia	Bacteroidales	Muribaculaceae	Muribaculaceae_unclassified	Muribaculaceae_unclassified	44	63	37	75	35	86	0	0	0	0	6	0	0	0	0	0	0	0
OTU269	Bacteria	Bacteroidetes	Bacteroidia	Bacteroidales	Rikenellaceae	Alistipes	uncultured bacterium	31	0	85	96	115	19	0	0	0	0	0	0	0	0	0	0	0	0
OTU270	Bacteria	Firmicutes	Clostridia	Clostridiales	Ruminococcaceae	Ruminococcaceae_unclassified	Ruminococcaceae_unclassified	0	0	8	24	9	9	23	30	18	6	9	0	12	35	24	1	0	17
OTU271	Bacteria	Firmicutes	Clostridia	Clostridiales	Lachnospiraceae	Lachnospiraceae_unclassified	Lachnospiraceae_unclassified	11	41	53	0	231	3	0	0	11	0	0	0	0	0	0	0	0	0
OTU272	Bacteria	Firmicutes	Clostridia	Clostridiales	Lachnospiraceae	Lachnospiraceae_unclassified	Lachnospiraceae_unclassified	0	9	12	0	19	6	15	3	33	28	0	16	12	7	23	33	26	14
OTU273	Bacteria	Bacteroidetes	Bacteroidia	Bacteroidales	Muribaculaceae	uncultured bacterium	uncultured bacterium	19	31	30	0	0	0	0	31	0	0	0	0	55	13	12	0	0	9
OTU274	Bacteria	Bacteroidetes	Bacteroidia	Bacteroidales	Muribaculaceae	Muribaculaceae_unclassified	Muribaculaceae_unclassified	46	71	31	54	42	86	0	0	0	0	0	0	0	0	0	0	0	0
OTU275	Bacteria	Firmicutes	Clostridia	Clostridiales	Ruminococcaceae	Ruminiclostridium	uncultured bacterium	5	8	30	16	20	4	37	39	35	9	8	19	6	7	7	13	10	0
OTU276	Bacteria	Bacteroidetes	Bacteroidia	Bacteroidales	Muribaculaceae	uncultured bacterium	uncultured bacterium	73	40	70	30	56	14	0	4	4	0	0	4	5	0	6	0	19	0
OTU277	Bacteria	Firmicutes	Clostridia	Clostridiales	Lachnospiraceae	Lachnospiraceae FCS020 group	Lachnospiraceae FCS020 group_unclassified	6	9	7	6	0	17	30	9	11	10	15	0	25	11	13	6	34	10
OTU278	Bacteria	Firmicutes	Clostridia	Clostridiales	Ruminococcaceae	Ruminococcaceae_unclassified	Ruminococcaceae_unclassified	18	37	0	4	4	49	14	18	1	2	49	13	3	19	15	5	7	9
OTU279	Bacteria	Cyanobacteria	Melainabacteria	Gastranaerophilales	uncultured bacterium	uncultured bacterium	uncultured bacterium	40	10	77	62	122	3	0	3	8	0	0	3	0	0	0	0	0	0
OTU280	Bacteria	Bacteroidetes	Bacteroidia	Bacteroidales	Muribaculaceae	uncultured bacterium	uncultured bacterium	21	51	19	0	0	8	0	23	0	0	7	0	43	0	21	15	0	0
OTU281	Bacteria	Firmicutes	Clostridia	Clostridiales	Lachnospiraceae	Lachnospiraceae_unclassified	Lachnospiraceae_unclassified	11	12	27	0	0	10	23	11	24	27	38	0	6	7	0	32	6	23
OTU282	Bacteria	Bacteroidetes	Bacteroidia	Bacteroidales	Muribaculaceae	Muribaculaceae_unclassified	Muribaculaceae_unclassified	0	0	0	0	0	25	0	17	0	0	0	0	13	21	30	30	21	12
OTU283	Bacteria	Firmicutes	Clostridia	Clostridiales	Christensenellaceae	uncultured	uncultured bacterium	9	12	10	17	18	2	13	6	23	54	10	15	10	15	12	10	13	10
OTU284	Bacteria	Firmicutes	Clostridia	Clostridiales	Clostridiales vadinBB60 group	Clostridiales vadinBB60 group_unclassified	Clostridiales vadinBB60 group_unclassified	7	19	26	36	4	0	36	16	17	7	0	96	9	0	22	0	18	0
OTU285	Bacteria	Epsilonbacteraeota	Campylobacteria	Campylobacterales	Helicobacteraceae	Helicobacter	Helicobacter_unclassified	5	0	0	0	45	14	56	26	10	10	51	5	4	31	5	0	9	13
OTU286	Bacteria	Actinobacteria	Coriobacteriia	Coriobacteriales	Eggerthellaceae	Enterorhabdus	Enterorhabdus mucosicola	70	0	27	19	24	16	0	0	11	11	0	17	32	4	8	10	0	6
OTU287	Bacteria	Firmicutes	Clostridia	Clostridiales	Lachnospiraceae	Lachnospiraceae_unclassified	Lachnospiraceae_unclassified	0	21	23	0	0	233	0	0	0	0	0	0	0	0	0	0	0	0
OTU288	Bacteria	Firmicutes	Clostridia	Clostridiales	Ruminococcaceae	Ruminococcaceae_unclassified	Ruminococcaceae_unclassified	0	4	8	6	10	1	0	13	2	8	9	15	4	36	19	19	17	40
OTU289	Bacteria	Firmicutes	Clostridia	Clostridiales	Lachnospiraceae	Lachnospiraceae_unclassified	Lachnospiraceae_unclassified	0	0	204	28	0	7	0	3	0	0	5	4	3	4	8	4	0	0
OTU290	Bacteria	Firmicutes	Clostridia	Clostridiales	Lachnospiraceae	Lachnospiraceae NK4A136 group	Lachnospiraceae NK4A136 group_unclassified	0	0	0	0	0	0	86	43	15	68	0	0	0	22	33	13	0	0
OTU291	Bacteria	Firmicutes	Clostridia	Clostridiales	Lachnospiraceae	Lachnospiraceae_unclassified	Lachnospiraceae_unclassified	45	104	102	43	44	0	0	0	3	0	0	0	0	0	0	0	0	0
OTU292	Bacteria	Firmicutes	Clostridia	Clostridiales	Ruminococcaceae	Ruminococcaceae UCG-003	uncultured bacterium	0	0	13	0	0	0	0	85	9	0	0	0	0	25	29	8	10	0
OTU293	Bacteria	Firmicutes	Clostridia	Clostridiales	Ruminococcaceae	Ruminiclostridium	uncultured bacterium	4	0	0	1	0	0	52	5	9	34	0	11	18	17	20	0	33	18
OTU294	Bacteria	Firmicutes	Clostridia	Clostridiales	Lachnospiraceae	Lachnospiraceae_unclassified	Lachnospiraceae_unclassified	0	0	12	11	9	45	8	20	6	11	5	11	6	20	3	33	27	11
OTU295	Bacteria	Firmicutes	Clostridia	Clostridiales	Ruminococcaceae	Ruminococcaceae UCG-014	Ruminococcaceae UCG-014_unclassified	14	22	35	12	0	24	0	38	0	0	13	0	11	0	4	24	0	11
OTU296	Bacteria	Firmicutes	Clostridia	Clostridiales	Ruminococcaceae	Ruminiclostridium 9	Ruminiclostridium 9_unclassified	0	0	15	19	4	0	22	19	28	34	0	0	4	23	18	13	14	4
OTU297	Bacteria	Tenericutes	Mollicutes	Anaeroplasmatales	Anaeroplasmataceae	Anaeroplasma	uncultured bacterium	0	9	6	0	2	9	122	11	19	10	0	0	7	19	21	4	0	15
OTU298	Bacteria	Firmicutes	Bacilli	Lactobacillales	Lactobacillaceae	Lactobacillus	Lactobacillus_unclassified	24	55	16	0	13	19	0	12	18	0	20	0	26	0	13	12	0	8
OTU299	Bacteria	Bacteroidetes	Bacteroidia	Bacteroidales	Muribaculaceae	uncultured bacterium	uncultured bacterium	0	0	0	0	0	0	0	25	0	0	0	0	24	35	28	21	19	0
OTU300	Bacteria	Firmicutes	Erysipelotrichia	Erysipelotrichales	Erysipelotrichaceae	uncultured	uncultured bacterium	109	0	49	52	56	0	0	0	0	0	6	3	1	4	0	2	0	0
OTU301	Bacteria	Bacteroidetes	Bacteroidia	Bacteroidales	Muribaculaceae	Muribaculaceae_unclassified	Muribaculaceae_unclassified	62	80	43	46	46	28	0	0	0	0	0	0	0	0	0	0	0	0
OTU302	Bacteria	Firmicutes	Clostridia	Clostridiales	Lachnospiraceae	GCA-900066575	uncultured bacterium	0	16	0	0	0	14	34	10	16	26	65	39	0	6	0	26	7	8
OTU303	Bacteria	Firmicutes	Clostridia	Clostridiales	Ruminococcaceae	Ruminococcaceae_unclassified	Ruminococcaceae_unclassified	0	0	0	0	0	0	24	21	21	22	27	0	6	11	29	15	11	10
OTU304	Bacteria	Bacteroidetes	Bacteroidia	Bacteroidales	Muribaculaceae	uncultured bacterium	uncultured bacterium	30	0	16	0	0	17	0	17	0	0	0	0	29	18	8	0	0	10
OTU305	Bacteria	Firmicutes	Clostridia	Clostridiales	Peptostreptococcaceae	Romboutsia	Romboutsia_unclassified	2	0	0	0	103	3	0	0	138	0	0	0	0	0	0	0	0	0
OTU306	Bacteria	Firmicutes	Clostridia	Clostridiales	Ruminococcaceae	Ruminococcaceae UCG-014	Ruminococcaceae UCG-014_unclassified	0	31	0	19	0	12	27	37	0	17	57	22	14	4	8	0	4	4
OTU307	Bacteria	Firmicutes	Clostridia	Clostridiales	Lachnospiraceae	GCA-900066575	uncultured bacterium	7	0	6	3	0	3	14	43	26	10	30	24	2	12	8	9	15	7
OTU308	Bacteria	Firmicutes	Clostridia	Clostridiales	Lachnospiraceae	Lachnospiraceae NK4A136 group	Lachnospiraceae bacterium COE1	31	53	65	62	0	48	0	4	0	0	0	0	0	0	0	0	0	0
OTU309	Bacteria	Firmicutes	Clostridia	Clostridiales	Ruminococcaceae	Ruminiclostridium 9	Ruminiclostridium 9_unclassified	7	0	0	28	33	0	15	4	21	3	0	0	7	17	25	0	21	17
OTU310	Bacteria	Actinobacteria	Coriobacteriia	Coriobacteriales	Eggerthellaceae	Enterorhabdus	mouse gut metagenome	44	22	12	11	0	15	0	7	4	8	0	5	20	4	0	4	0	8
OTU311	Bacteria	Actinobacteria	Coriobacteriia	Coriobacteriales	Eggerthellaceae	Gordonibacter	uncultured bacterium	52	24	29	10	0	0	0	2	6	7	0	19	41	0	6	2	0	1
OTU312	Bacteria	Bacteroidetes	Bacteroidia	Bacteroidales	Muribaculaceae	mouse gut metagenome	mouse gut metagenome	12	3	12	10	0	23	0	19	13	0	23	35	4	6	18	19	10	7
OTU313	Bacteria	Firmicutes	Clostridia	Clostridiales	Lachnospiraceae	Lachnospiraceae_unclassified	Lachnospiraceae_unclassified	0	0	0	0	6	208	0	0	0	0	0	0	0	0	0	0	0	0
OTU314	Bacteria	Firmicutes	Clostridia	Clostridiales	Ruminococcaceae	Intestinimonas	Intestinimonas_unclassified	29	29	44	35	18	11	11	11	31	18	19	0	0	4	0	0	0	11
OTU315	Bacteria	Firmicutes	Clostridia	Clostridiales	Lachnospiraceae	uncultured	uncultured_unclassified	16	0	0	0	0	0	22	51	30	0	23	0	8	0	0	0	26	9
OTU316	Bacteria	Firmicutes	Clostridia	Clostridiales	Ruminococcaceae	Ruminococcaceae UCG-004	uncultured bacterium	23	0	13	0	27	0	28	0	19	32	20	0	9	12	13	9	19	0
OTU317	Bacteria	Bacteroidetes	Bacteroidia	Bacteroidales	Muribaculaceae	uncultured bacterium	uncultured bacterium	27	38	32	10	98	15	0	9	7	21	0	0	7	0	0	0	0	0
OTU318	Bacteria	Tenericutes	Mollicutes	Mollicutes RF39	uncultured Lachnospiraceae bacterium	uncultured Lachnospiraceae bacterium	uncultured Lachnospiraceae bacterium	8	3	0	4	9	6	5	24	7	15	0	5	5	3	24	6	10	19
OTU319	Bacteria	Firmicutes	Clostridia	Clostridiales	Ruminococcaceae	Ruminococcaceae_unclassified	Ruminococcaceae_unclassified	0	9	16	31	11	10	0	4	3	0	3	11	9	8	20	10	17	12
OTU320	Bacteria	Firmicutes	Clostridia	Clostridiales	Lachnospiraceae	Lachnospiraceae_unclassified	Lachnospiraceae_unclassified	0	0	18	23	0	37	13	24	10	0	9	15	7	14	17	0	17	0
OTU321	Bacteria	Firmicutes	Clostridia	Clostridiales	Lachnospiraceae	Lachnospiraceae_unclassified	Lachnospiraceae_unclassified	7	7	21	17	24	17	0	12	11	0	7	0	4	6	10	13	9	16
OTU322	Bacteria	Firmicutes	Clostridia	Clostridiales	Clostridiales vadinBB60 group	Clostridiales vadinBB60 group_unclassified	Clostridiales vadinBB60 group_unclassified	0	0	3	3	0	6	21	24	7	2	8	19	15	17	17	1	13	16
OTU323	Bacteria	Firmicutes	Clostridia	Clostridiales	Lachnospiraceae	Lachnospiraceae_unclassified	Lachnospiraceae_unclassified	142	0	0	0	135	0	0	0	0	0	0	0	0	0	0	0	0	0
OTU324	Bacteria	Firmicutes	Clostridia	Clostridiales	Ruminococcaceae	Ruminococcaceae_unclassified	Ruminococcaceae_unclassified	30	34	23	27	0	11	12	14	3	22	1	7	9	7	8	3	9	1
OTU325	Bacteria	Bacteroidetes	Bacteroidia	Bacteroidales	Muribaculaceae	uncultured bacterium	uncultured bacterium	47	42	25	47	30	40	0	2	0	0	0	0	3	6	0	0	0	0
OTU326	Bacteria	Firmicutes	Clostridia	Clostridiales	Ruminococcaceae	Ruminococcaceae UCG-014	uncultured bacterium	8	0	19	8	8	20	21	18	22	0	8	32	13	0	5	0	13	0
OTU327	Bacteria	Firmicutes	Clostridia	Clostridiales	Lachnospiraceae	Lachnospiraceae_unclassified	Lachnospiraceae_unclassified	6	0	13	137	13	0	0	3	0	0	0	36	2	0	0	0	0	20
OTU328	Bacteria	Firmicutes	Clostridia	Clostridiales	Ruminococcaceae	Ruminococcaceae_unclassified	Ruminococcaceae_unclassified	7	10	40	21	21	0	0	0	0	0	0	0	1	12	11	41	2	3
OTU329	Bacteria	Bacteroidetes	Bacteroidia	Bacteroidales	Muribaculaceae	uncultured organism	uncultured organism	51	66	0	18	0	107	0	0	0	0	0	0	0	0	0	0	0	0
OTU330	Bacteria	Firmicutes	Clostridia	Clostridiales	Lachnospiraceae	Lachnospiraceae NK4A136 group	Lachnospiraceae NK4A136 group_unclassified	0	0	0	0	0	125	0	0	0	0	41	44	0	2	0	0	0	0
OTU331	Bacteria	Firmicutes	Clostridia	Clostridiales	Ruminococcaceae	Ruminococcaceae UCG-014	uncultured bacterium	39	24	17	10	6	4	10	26	18	8	0	12	8	0	2	10	4	9
OTU332	Bacteria	Bacteroidetes	Bacteroidia	Bacteroidales	Muribaculaceae	uncultured Bacteroidales bacterium	uncultured Bacteroidales bacterium	15	19	33	39	20	49	0	0	0	0	0	0	7	0	7	0	0	10
OTU333	Bacteria	Firmicutes	Clostridia	Clostridiales	Clostridiales vadinBB60 group	uncultured bacterium	uncultured bacterium	0	0	15	113	12	8	0	13	8	0	0	3	0	4	10	0	0	6
OTU334	Bacteria	Bacteroidetes	Bacteroidia	Bacteroidales	Barnesiellaceae	uncultured	Bacteroides sp. Tilapia9	0	0	0	0	121	0	0	2	89	0	0	0	0	0	0	0	0	0
OTU335	Bacteria	Firmicutes	Clostridia	Clostridiales	Ruminococcaceae	Butyricicoccus	uncultured bacterium	17	21	55	30	26	22	0	0	0	0	0	5	3	0	9	5	0	9
OTU336	Bacteria	Firmicutes	Clostridia	Clostridiales	Lachnospiraceae	Lachnospiraceae_unclassified	Lachnospiraceae_unclassified	31	87	29	12	10	32	0	0	0	12	0	0	0	0	9	9	0	0
OTU337	Bacteria	Firmicutes	Clostridia	Clostridiales	Lachnospiraceae	[Eubacterium] xylanophilum group	uncultured bacterium	0	46	22	44	133	0	0	4	6	0	0	0	0	0	0	0	0	0
OTU338	Bacteria	Firmicutes	Clostridia	Clostridiales	Lachnospiraceae	uncultured	uncultured bacterium	0	13	7	5	0	1	0	4	0	0	5	0	29	29	5	25	17	0
OTU339	Bacteria	Firmicutes	Clostridia	Clostridiales	Lachnospiraceae	GCA-900066575	uncultured bacterium	0	0	0	0	0	0	41	8	0	0	60	38	8	12	0	19	0	9
OTU340	Bacteria	Firmicutes	Clostridia	Clostridiales	Ruminococcaceae	Ruminococcaceae_unclassified	Ruminococcaceae_unclassified	0	0	5	4	0	6	0	26	12	24	32	17	7	13	6	7	8	1
OTU341	Bacteria	Firmicutes	Clostridia	Clostridiales	Lachnospiraceae	Lachnospiraceae_unclassified	Lachnospiraceae_unclassified	0	0	9	0	11	0	6	1	0	0	14	0	35	10	2	13	0	20
OTU342	Bacteria	Firmicutes	Clostridia	Clostridiales	Ruminococcaceae	Ruminococcaceae UCG-004	uncultured bacterium	18	0	24	26	0	7	0	0	0	27	0	22	21	0	9	11	0	5
OTU343	Bacteria	Bacteroidetes	Bacteroidia	Bacteroidales	Muribaculaceae	Muribaculaceae_unclassified	Muribaculaceae_unclassified	0	0	0	0	200	34	0	0	0	0	0	0	0	0	0	0	0	0
OTU344	Bacteria	Firmicutes	Clostridia	Clostridiales	Clostridiales vadinBB60 group	Clostridiales vadinBB60 group_unclassified	Clostridiales vadinBB60 group_unclassified	4	0	85	10	59	0	0	0	0	0	2	0	0	0	7	28	0	0
OTU345	Bacteria	Firmicutes	Clostridia	Clostridiales	Ruminococcaceae	Oscillibacter	uncultured bacterium	0	0	0	4	9	0	0	5	7	0	12	0	5	42	6	25	0	10
OTU346	Bacteria	Firmicutes	Clostridia	Clostridiales	Ruminococcaceae	Ruminococcaceae UCG-014	Ruminococcaceae UCG-014_unclassified	0	0	0	0	0	8	84	42	0	18	0	0	15	0	9	12	3	0
OTU347	Bacteria	Firmicutes	Clostridia	Clostridiales	Ruminococcaceae	Ruminococcaceae_unclassified	Ruminococcaceae_unclassified	17	9	8	11	16	5	11	9	16	19	0	20	7	7	8	7	6	8
OTU348	Bacteria	Firmicutes	Clostridia	Clostridiales	Ruminococcaceae	Ruminiclostridium 9	Ruminiclostridium 9_unclassified	12	2	18	20	0	14	47	12	0	0	50	0	2	22	0	0	0	0
OTU349	Bacteria	Bacteroidetes	Bacteroidia	Bacteroidales	Rikenellaceae	Alistipes	Alistipes timonensis JC136	30	30	19	18	11	14	7	7	1	7	17	8	11	2	7	8	0	2
OTU350	Bacteria	Firmicutes	Clostridia	Clostridiales	Lachnospiraceae	Lachnospiraceae NK4A136 group	Lachnospiraceae NK4A136 group_unclassified	6	6	18	33	5	14	33	17	12	0	56	0	0	0	0	4	1	0
OTU351	Bacteria	Firmicutes	Clostridia	Clostridiales	Ruminococcaceae	uncultured	uncultured_unclassified	0	0	20	0	0	0	0	19	10	0	18	15	1	21	17	5	0	12
OTU352	Bacteria	Firmicutes	Clostridia	Clostridiales	Ruminococcaceae	Ruminiclostridium 9	Ruminiclostridium 9_unclassified	0	8	0	74	0	43	0	0	0	0	0	0	0	0	0	0	0	39
OTU353	Bacteria	Firmicutes	Clostridia	Clostridiales	Lachnospiraceae	Lachnoclostridium	Lachnoclostridium_unclassified	0	0	18	12	0	21	0	26	0	0	0	0	12	0	22	0	17	9
OTU354	Bacteria	Firmicutes	Clostridia	Clostridiales	Ruminococcaceae	Candidatus Soleaferrea	uncultured bacterium	7	26	13	5	0	6	25	31	5	10	21	0	0	20	2	0	0	19
OTU355	Bacteria	Firmicutes	Clostridia	Clostridiales	Lachnospiraceae	Lachnospiraceae NK4A136 group	Lachnospiraceae NK4A136 group_unclassified	0	0	0	0	0	15	67	0	0	0	111	83	0	0	0	0	0	0
OTU356	Bacteria	Cyanobacteria	Melainabacteria	Gastranaerophilales	Gastranaerophilales_unclassified	Gastranaerophilales_unclassified	Gastranaerophilales_unclassified	37	5	42	32	54	0	9	3	5	6	2	0	0	3	0	3	0	0
OTU357	Bacteria	Firmicutes	Clostridia	Clostridiales	Ruminococcaceae	Ruminococcaceae UCG-014	uncultured bacterium	10	0	0	0	0	7	0	11	0	0	0	31	16	10	11	13	16	11
OTU358	Bacteria	Firmicutes	Clostridia	Clostridiales	Ruminococcaceae	Ruminococcaceae UCG-014	uncultured bacterium	0	0	0	17	0	0	0	0	28	13	0	24	25	6	11	8	0	4
OTU359	Bacteria	Firmicutes	Clostridia	Clostridiales	Ruminococcaceae	Ruminococcaceae_unclassified	Ruminococcaceae_unclassified	0	0	0	10	6	0	16	54	6	0	0	0	0	6	7	10	9	6
OTU360	Bacteria	Firmicutes	Erysipelotrichia	Erysipelotrichales	Erysipelotrichaceae	uncultured	uncultured bacterium	13	13	5	12	9	9	13	12	13	11	0	10	10	7	9	8	3	4
OTU361	Bacteria	Firmicutes	Clostridia	Clostridiales	Lachnospiraceae	Roseburia	Roseburia_unclassified	0	48	9	0	8	127	0	0	4	0	0	0	0	0	0	0	0	0
OTU362	Bacteria	Firmicutes	Clostridia	Clostridiales	Lachnospiraceae	Lachnospiraceae_unclassified	Lachnospiraceae_unclassified	0	0	0	5	0	10	15	12	0	15	0	5	6	11	3	35	23	10
OTU363	Bacteria	Firmicutes	Clostridia	Clostridiales	Ruminococcaceae	Ruminiclostridium 9	Ruminiclostridium 9_unclassified	15	0	6	0	0	7	4	16	4	18	16	13	3	8	6	29	0	18
OTU364	Bacteria	Tenericutes	Mollicutes	Mollicutes RF39	uncultured bacterium	uncultured bacterium	uncultured bacterium	0	0	0	0	0	4	11	27	14	24	3	16	10	7	3	11	6	3
OTU365	Bacteria	Firmicutes	Clostridia	Clostridiales	Lachnospiraceae	Lachnospiraceae_unclassified	Lachnospiraceae_unclassified	0	0	0	0	0	0	39	12	44	0	102	0	0	15	0	0	0	0
OTU366	Bacteria	Firmicutes	Clostridia	Clostridiales	Ruminococcaceae	Ruminiclostridium 5	uncultured bacterium	0	5	12	0	0	0	0	0	0	14	0	0	5	10	8	36	28	12
OTU367	Bacteria	Firmicutes	Clostridia	Clostridiales	Ruminococcaceae	Ruminococcaceae UCG-014	Ruminococcaceae UCG-014_unclassified	0	0	0	0	0	0	9	64	10	11	14	0	15	0	6	11	0	5
OTU368	Bacteria	Firmicutes	Clostridia	Clostridiales	Lachnospiraceae	Lachnospiraceae_unclassified	Lachnospiraceae_unclassified	0	0	0	0	0	0	44	7	63	0	77	0	0	20	0	0	0	0
OTU369	Bacteria	Firmicutes	Clostridia	Clostridiales	Ruminococcaceae	Ruminococcaceae UCG-014	Ruminococcaceae UCG-014_unclassified	0	0	11	10	7	11	0	23	4	0	0	13	5	14	5	15	7	21
OTU370	Bacteria	Firmicutes	Clostridia	Clostridiales	Lachnospiraceae	Lachnospiraceae_unclassified	Lachnospiraceae_unclassified	1	0	0	0	4	3	0	0	4	0	0	0	0	14	19	8	30	32
OTU371	Bacteria	Firmicutes	Clostridia	Clostridiales	Lachnospiraceae	Lachnospiraceae_unclassified	Lachnospiraceae_unclassified	0	17	5	3	12	3	52	11	23	0	67	0	7	0	0	0	0	0
OTU372	Bacteria	Firmicutes	Clostridia	Clostridiales	Lachnospiraceae	Lachnospiraceae_unclassified	Lachnospiraceae_unclassified	0	0	2	0	0	15	0	24	0	0	139	15	1	0	0	0	11	0
OTU373	Bacteria	Firmicutes	Clostridia	Clostridiales	Lachnospiraceae	uncultured	Clostridium sp. Culture-27	2	0	17	9	10	16	6	10	3	0	13	16	13	3	16	15	4	4
OTU374	Bacteria	Firmicutes	Clostridia	Clostridiales	Ruminococcaceae	Ruminiclostridium	uncultured bacterium	0	0	8	10	0	8	39	31	8	0	11	25	0	14	2	4	13	0
OTU375	Bacteria	Firmicutes	Clostridia	Clostridiales	Clostridiales vadinBB60 group	uncultured Clostridia bacterium	uncultured Clostridia bacterium	0	0	0	0	0	0	20	21	5	9	17	17	3	24	3	14	0	15
OTU376	Bacteria	Firmicutes	Clostridia	Clostridiales	Lachnospiraceae	Lachnospiraceae_unclassified	Lachnospiraceae_unclassified	15	8	7	4	14	7	8	7	12	12	28	0	0	12	5	19	7	5
OTU377	Bacteria	Firmicutes	Clostridia	Clostridiales	Ruminococcaceae	Ruminiclostridium	uncultured bacterium	0	0	0	12	9	8	0	27	5	7	9	0	4	0	19	20	10	0
OTU378	Bacteria	Firmicutes	Clostridia	Clostridiales	Lachnospiraceae	Lachnospiraceae_unclassified	Lachnospiraceae_unclassified	0	0	0	0	0	0	0	6	0	0	17	8	21	10	7	23	0	13
OTU379	Bacteria	Actinobacteria	Coriobacteriia	Coriobacteriales	Eggerthellaceae	Enterorhabdus	uncultured bacterium	23	4	0	0	0	0	0	0	9	12	2	0	29	4	3	9	3	4
OTU380	Bacteria	Firmicutes	Clostridia	Clostridiales	Clostridiales vadinBB60 group	uncultured bacterium	uncultured bacterium	0	0	0	0	0	2	14	12	2	0	0	10	10	33	0	5	2	31
OTU381	Bacteria	Tenericutes	Mollicutes	Mollicutes RF39	Mollicutes RF39_unclassified	Mollicutes RF39_unclassified	Mollicutes RF39_unclassified	0	0	0	2	0	1	0	4	5	10	0	7	14	0	10	12	33	5
OTU382	Bacteria	Firmicutes	Clostridia	Clostridiales	Family XIII	Family XIII AD3011 group	uncultured bacterium	5	17	10	9	2	3	16	14	2	0	6	19	7	12	6	6	3	5
OTU383	Bacteria	Firmicutes	Clostridia	Clostridiales	Ruminococcaceae	Ruminiclostridium	uncultured bacterium	0	0	5	0	0	0	14	20	3	12	23	0	1	10	14	12	0	5
OTU384	Bacteria	Actinobacteria	Coriobacteriia	Coriobacteriales	Eggerthellaceae	Enterorhabdus	Enterorhabdus mucosicola	52	55	34	0	0	0	10	0	0	0	0	0	13	0	0	0	0	0
OTU385	Bacteria	Firmicutes	Clostridia	Clostridiales	Clostridiales vadinBB60 group	uncultured bacterium	uncultured bacterium	0	0	2	3	0	0	30	2	27	8	0	19	2	31	0	0	6	8
OTU386	Bacteria	Firmicutes	Clostridia	Clostridiales	Lachnospiraceae	Lachnospiraceae_unclassified	Lachnospiraceae_unclassified	0	0	0	0	0	26	0	0	0	0	0	0	4	0	17	26	31	0
OTU387	Bacteria	Firmicutes	Clostridia	Clostridiales	Family XIII	Family XIII UCG-001	uncultured bacterium	0	0	16	7	19	5	14	13	4	17	9	7	3	7	9	3	11	3
OTU388	Bacteria	Firmicutes	Clostridia	Clostridiales	Ruminococcaceae	Ruminococcaceae UCG-005	uncultured Clostridiales bacterium	0	0	9	13	18	3	0	41	16	0	11	9	0	1	0	7	4	3
OTU389	Bacteria	Firmicutes	Clostridia	Clostridiales	Lachnospiraceae	Lachnospiraceae_unclassified	Lachnospiraceae_unclassified	0	0	6	0	3	14	0	0	5	0	0	13	6	8	10	30	13	4
OTU390	Bacteria	Firmicutes	Clostridia	Clostridiales	Ruminococcaceae	GCA-900066225	GCA-900066225_unclassified	8	7	8	22	3	2	10	2	4	0	10	0	0	23	3	12	2	2
OTU391	Bacteria	Firmicutes	Clostridia	Clostridiales	Ruminococcaceae	Ruminococcus 1	Ruminococcus 1_unclassified	3	4	9	9	10	4	11	0	10	0	0	0	7	4	18	2	30	3
OTU392	Bacteria	Firmicutes	Clostridia	Clostridiales	Ruminococcaceae	Ruminococcaceae_unclassified	Ruminococcaceae_unclassified	0	0	16	0	0	0	0	49	0	0	0	11	10	0	2	7	0	2
OTU393	Bacteria	Firmicutes	Clostridia	Clostridiales	Ruminococcaceae	Ruminiclostridium 5	uncultured bacterium	9	0	19	15	7	11	0	28	11	0	0	0	0	11	0	3	0	7
OTU394	Bacteria	Firmicutes	Clostridia	Clostridiales	Lachnospiraceae	Lachnospiraceae NK4A136 group	Lachnospiraceae NK4A136 group_unclassified	0	26	38	48	47	1	0	0	0	0	0	0	0	0	0	0	0	0
OTU395	Bacteria	Actinobacteria	Coriobacteriia	Coriobacteriales	Eggerthellaceae	Enterorhabdus	uncultured bacterium	78	36	29	17	13	4	3	0	0	0	0	0	0	0	0	0	0	0
OTU396	Bacteria	Bacteroidetes	Bacteroidia	Bacteroidales	Bacteroidaceae	Bacteroides	Bacteroides_unclassified	0	34	0	19	0	17	0	0	0	0	0	0	18	35	0	0	0	0
OTU397	Bacteria	Firmicutes	Clostridia	Clostridiales	Christensenellaceae	Christensenellaceae R-7 group	Christensenellaceae R-7 group_unclassified	12	13	2	4	0	12	11	2	21	6	7	11	12	4	4	5	3	11
OTU398	Bacteria	Bacteroidetes	Bacteroidia	Bacteroidales	Rikenellaceae	Alistipes	Alistipes_unclassified	12	15	13	12	27	14	5	5	6	6	0	0	8	5	0	3	2	4
OTU399	Bacteria	Actinobacteria	Coriobacteriia	Coriobacteriales	Eggerthellaceae	Enterorhabdus	uncultured bacterium	12	0	0	2	3	0	4	0	8	13	0	12	42	1	5	7	1	0
OTU400	Bacteria	Firmicutes	Clostridia	Clostridiales	Ruminococcaceae	Harryflintia	uncultured bacterium	5	0	0	2	0	0	32	8	0	0	0	0	0	0	41	25	0	0
OTU401	Bacteria	Firmicutes	Clostridia	Clostridiales	Ruminococcaceae	Oscillibacter	uncultured bacterium	10	0	14	18	9	7	0	10	0	0	15	0	4	5	0	0	13	0
OTU402	Bacteria	Firmicutes	Clostridia	Clostridiales	Lachnospiraceae	Lachnospiraceae_unclassified	Lachnospiraceae_unclassified	28	101	11	15	33	0	0	0	0	0	0	0	0	0	0	0	0	0
OTU403	Bacteria	Actinobacteria	Coriobacteriia	Coriobacteriales	Eggerthellaceae	Enterorhabdus	Enterorhabdus_unclassified	18	17	9	2	0	3	0	5	3	0	0	0	25	0	6	3	0	0
OTU404	Bacteria	Firmicutes	Clostridia	Clostridiales	Ruminococcaceae	Ruminiclostridium 9	Ruminiclostridium 9_unclassified	20	7	3	2	0	6	0	6	0	0	92	17	1	0	0	7	0	0
OTU405	Bacteria	Bacteroidetes	Bacteroidia	Bacteroidales	Muribaculaceae	uncultured bacterium	uncultured bacterium	0	0	0	0	13	86	0	26	0	0	0	0	0	0	0	0	0	0
OTU406	Bacteria	Firmicutes	Clostridia	Clostridiales	Lachnospiraceae	Roseburia	uncultured bacterium	4	6	71	0	76	7	0	0	4	0	0	0	0	0	0	0	0	0
OTU407	Bacteria	Firmicutes	Clostridia	Clostridiales	Clostridiaceae 1	Candidatus Arthromitus	uncultured bacterium	70	3	29	9	19	16	0	0	4	0	0	0	0	0	0	0	0	0
OTU408	Bacteria	Firmicutes	Clostridia	Clostridiales	Lachnospiraceae	Lachnospiraceae_unclassified	Lachnospiraceae_unclassified	16	27	22	16	23	27	0	0	0	0	0	0	0	7	5	0	0	3
OTU409	Bacteria	Bacteroidetes	Bacteroidia	Bacteroidales	Muribaculaceae	uncultured Bacteroidales bacterium	uncultured Bacteroidales bacterium	5	20	32	4	29	36	0	0	0	0	0	0	4	0	9	0	0	3
OTU410	Bacteria	Bacteroidetes	Bacteroidia	Bacteroidales	Muribaculaceae	Muribaculaceae_unclassified	Muribaculaceae_unclassified	0	49	29	18	46	29	0	0	0	0	0	0	0	0	0	0	0	0
OTU411	Bacteria	Bacteroidetes	Bacteroidia	Bacteroidales	Muribaculaceae	uncultured bacterium	uncultured bacterium	6	14	4	6	40	26	0	11	9	0	0	0	4	0	0	0	0	4
OTU412	Bacteria	Firmicutes	Clostridia	Clostridiales	Ruminococcaceae	Ruminococcaceae UCG-005	Ruminococcaceae UCG-005_unclassified	0	0	5	5	5	0	7	12	5	0	29	0	2	0	8	12	13	5
OTU413	Bacteria	Firmicutes	Clostridia	Clostridiales	Clostridiales vadinBB60 group	uncultured bacterium	uncultured bacterium	0	0	0	0	0	0	0	2	0	1	0	13	8	22	12	0	5	23
OTU414	Bacteria	Firmicutes	Clostridia	Clostridiales	Clostridiales vadinBB60 group	uncultured bacterium	uncultured bacterium	0	0	10	19	5	2	7	5	3	0	0	0	0	0	13	0	11	27
OTU415	Bacteria	Firmicutes	Clostridia	Clostridiales	Lachnospiraceae	Roseburia	uncultured bacterium	11	0	8	65	25	8	0	2	12	10	0	0	0	0	0	0	0	0
OTU416	Bacteria	Bacteroidetes	Bacteroidia	Bacteroidales	Bacteroidaceae	Bacteroides	Bacteroides stercorirosoris	6	13	5	4	0	0	0	0	0	0	0	0	23	10	0	12	4	10
OTU417	Bacteria	Firmicutes	Erysipelotrichia	Erysipelotrichales	Erysipelotrichaceae	uncultured	uncultured bacterium	120	0	11	0	14	5	0	0	0	0	0	0	0	0	0	0	0	6
OTU418	Bacteria	Firmicutes	Clostridia	Clostridiales	Family XIII	Family XIII AD3011 group	Family XIII AD3011 group_unclassified	10	14	5	19	6	9	13	3	15	5	0	7	7	2	3	3	0	2
OTU419	Bacteria	Firmicutes	Clostridia	Clostridiales	Ruminococcaceae	uncultured	uncultured_unclassified	0	14	27	13	0	8	0	11	0	0	17	0	7	0	18	0	0	2
OTU420	Bacteria	Firmicutes	Clostridia	Clostridiales	Ruminococcaceae	Ruminococcaceae UCG-014	Ruminococcaceae UCG-014_unclassified	0	0	0	0	0	0	0	17	0	18	0	0	32	0	0	4	0	0
OTU421	Bacteria	Firmicutes	Clostridia	Clostridiales	Lachnospiraceae	Lachnospiraceae_unclassified	Lachnospiraceae_unclassified	0	0	3	4	7	0	0	40	0	0	0	0	0	4	3	7	18	0
OTU422	Bacteria	Firmicutes	Clostridia	Clostridiales	Ruminococcaceae	Ruminococcaceae_unclassified	Ruminococcaceae_unclassified	13	13	36	40	8	0	0	8	0	0	0	0	0	6	0	0	11	0
OTU423	Bacteria	Firmicutes	Clostridia	Clostridiales	Clostridiales vadinBB60 group	uncultured bacterium	uncultured bacterium	0	9	5	29	26	12	0	2	0	0	0	0	0	0	0	18	0	0
OTU424	Bacteria	Firmicutes	Clostridia	Clostridiales	Ruminococcaceae	Ruminococcaceae_unclassified	Ruminococcaceae_unclassified	0	0	0	7	9	7	14	9	0	0	11	5	7	19	9	9	5	0
OTU425	Bacteria	Firmicutes	Clostridia	Clostridiales	Lachnospiraceae	Lachnospiraceae NK4A136 group	Lachnospiraceae NK4A136 group_unclassified	0	0	19	0	0	5	20	0	0	25	10	0	0	15	19	0	0	0
OTU426	Bacteria	Firmicutes	Clostridia	Clostridiales	Lachnospiraceae	Blautia	Blautia_unclassified	5	0	12	8	5	8	12	12	2	0	8	0	11	2	0	0	18	0
OTU427	Bacteria	Firmicutes	Clostridia	Clostridiales	Lachnospiraceae	GCA-900066575	uncultured bacterium	0	0	12	0	0	15	10	14	3	0	5	0	6	6	12	4	18	0
OTU428	Bacteria	Firmicutes	Clostridia	Clostridiales	Lachnospiraceae	Lachnospiraceae_unclassified	Lachnospiraceae_unclassified	58	60	37	0	12	0	0	0	0	0	0	0	0	0	0	0	0	0
OTU429	Bacteria	Firmicutes	Clostridia	Clostridiales	Ruminococcaceae	Ruminococcaceae_unclassified	Ruminococcaceae_unclassified	0	0	15	14	9	2	14	6	0	0	19	0	21	8	0	0	0	0
OTU430	Bacteria	Firmicutes	Clostridia	Clostridiales	Clostridiales_unclassified	Clostridiales_unclassified	Clostridiales_unclassified	0	0	13	1	0	0	0	12	3	10	16	0	6	9	5	1	9	12
OTU431	Bacteria	Firmicutes	Clostridia	Clostridiales	Ruminococcaceae	Ruminococcaceae UCG-010	Ruminococcaceae UCG-010_unclassified	15	7	18	14	0	36	0	5	5	5	9	0	5	6	0	4	3	0
OTU432	Bacteria	Firmicutes	Clostridia	Clostridiales	Lachnospiraceae	Lachnospiraceae_unclassified	Lachnospiraceae_unclassified	0	28	0	8	8	41	25	1	14	12	0	0	0	0	0	2	0	0
OTU433	Bacteria	Firmicutes	Clostridia	Clostridiales	Lachnospiraceae	Acetatifactor	uncultured bacterium	0	0	0	0	0	0	0	0	0	0	0	0	5	0	33	21	0	0
OTU434	Bacteria	Firmicutes	Clostridia	Clostridiales	Lachnospiraceae	Lachnospiraceae UCG-006	uncultured bacterium	6	0	9	0	12	63	12	8	0	0	0	0	0	0	0	0	0	0
OTU435	Bacteria	Firmicutes	Clostridia	Clostridiales	Ruminococcaceae	Negativibacillus	uncultured bacterium	6	13	0	6	3	5	0	2	1	6	24	0	2	5	11	8	9	4
OTU436	Bacteria	Firmicutes	Clostridia	Clostridiales	Family XIII	[Eubacterium] brachy group	uncultured bacterium	4	0	0	0	11	6	11	13	4	2	13	0	13	7	5	0	11	4
OTU437	Bacteria	Firmicutes	Clostridia	Clostridiales	Ruminococcaceae	Harryflintia	uncultured bacterium	0	0	0	0	0	7	0	8	0	0	0	0	0	6	15	18	7	14
OTU438	Bacteria	Firmicutes	Clostridia	Clostridiales	Lachnospiraceae	Lachnospiraceae_unclassified	Lachnospiraceae_unclassified	7	0	0	12	32	0	0	0	0	0	0	0	1	9	14	0	9	13
OTU439	Bacteria	Bacteroidetes	Bacteroidia	Bacteroidales	Bacteroidaceae	Bacteroides	Bacteroides_unclassified	0	28	0	41	0	0	0	0	0	0	0	0	0	11	17	8	0	0
OTU440	Bacteria	Actinobacteria	Coriobacteriia	Coriobacteriales	Eggerthellaceae	Enterorhabdus	uncultured bacterium	9	7	7	0	0	0	0	0	2	0	6	8	18	3	14	5	0	3
OTU441	Bacteria	Firmicutes	Clostridia	Clostridiales	Lachnospiraceae	uncultured	uncultured_unclassified	3	0	0	4	0	0	0	0	0	0	0	0	3	3	11	2	0	39
OTU442	Bacteria	Firmicutes	Clostridia	Clostridiales	Lachnospiraceae	Lachnospiraceae_unclassified	Lachnospiraceae_unclassified	0	0	36	24	0	47	0	0	0	0	9	0	1	0	0	0	0	0
OTU443	Bacteria	Firmicutes	Clostridia	Clostridiales	Lachnospiraceae	Lachnospiraceae_unclassified	Lachnospiraceae_unclassified	0	0	0	0	0	0	0	69	0	0	21	0	0	0	0	0	0	0
OTU444	Bacteria	Firmicutes	Clostridia	Clostridiales	Ruminococcaceae	Ruminococcaceae UCG-014	uncultured Clostridiales bacterium	0	0	2	0	0	0	0	19	9	0	7	0	7	16	0	0	0	11
OTU445	Bacteria	Actinobacteria	Coriobacteriia	Coriobacteriales	Eggerthellaceae	uncultured	uncultured Coriobacteriales bacterium	18	13	0	8	0	5	0	3	0	5	8	18	12	1	2	5	0	0
OTU446	Bacteria	Firmicutes	Clostridia	Clostridiales	Ruminococcaceae	Anaerotruncus	uncultured bacterium	20	0	15	7	66	10	4	0	0	0	0	0	0	0	4	0	0	0
OTU447	Bacteria	Firmicutes	Clostridia	Clostridiales	Ruminococcaceae	Ruminococcaceae_unclassified	Ruminococcaceae_unclassified	0	0	9	9	19	0	0	10	0	0	16	0	4	23	0	0	14	0
OTU448	Bacteria	Firmicutes	Clostridia	Clostridiales	Lachnospiraceae	Lachnospiraceae_unclassified	Lachnospiraceae_unclassified	5	7	7	29	0	0	0	1	0	31	12	9	11	3	0	0	0	0
OTU449	Bacteria	Firmicutes	Clostridia	Clostridiales	Lachnospiraceae	ASF356	uncultured bacterium	0	0	0	0	0	0	0	22	0	0	0	0	38	0	0	0	0	0
OTU450	Bacteria	Firmicutes	Clostridia	Clostridiales	Ruminococcaceae	Ruminococcaceae UCG-014	Ruminococcaceae UCG-014_unclassified	0	6	0	9	0	0	6	0	18	26	10	0	0	7	8	0	14	6
OTU451	Bacteria	Firmicutes	Clostridia	Clostridiales	Lachnospiraceae	Lachnospiraceae NK4A136 group	uncultured bacterium	0	0	66	52	0	0	0	0	0	0	0	0	0	0	0	0	0	0
OTU452	Bacteria	Firmicutes	Clostridia	Clostridiales	Peptococcaceae	uncultured	uncultured bacterium	10	18	10	15	12	0	0	1	9	0	2	0	5	10	6	2	0	1
OTU453	Bacteria	Firmicutes	Clostridia	Clostridiales	Christensenellaceae	Catabacter	Christensenella timonensis	2	0	0	2	1	8	19	7	4	17	3	8	8	1	1	1	14	2
OTU454	Bacteria	Firmicutes	Clostridia	Clostridiales	Ruminococcaceae	Ruminococcaceae UCG-014	uncultured bacterium	5	0	8	0	0	0	0	10	0	0	0	11	20	6	7	3	0	9
OTU455	Bacteria	Firmicutes	Clostridia	Clostridiales	Ruminococcaceae	Ruminococcaceae UCG-013	Ruminococcaceae UCG-013_unclassified	0	36	10	13	0	12	0	4	3	10	9	11	0	0	0	0	8	0
OTU456	Bacteria	Firmicutes	Clostridia	Clostridiales	Lachnospiraceae	Lachnospiraceae_unclassified	Lachnospiraceae_unclassified	0	0	0	12	13	6	0	11	4	0	0	0	0	6	4	8	0	9
OTU457	Bacteria	Firmicutes	Erysipelotrichia	Erysipelotrichales	Erysipelotrichaceae	uncultured	uncultured bacterium	21	25	23	0	0	15	0	7	0	0	0	0	0	0	5	0	0	8
OTU458	Bacteria	Firmicutes	Clostridia	Clostridiales	Ruminococcaceae	Ruminococcaceae UCG-013	Ruminococcaceae UCG-013_unclassified	2	0	0	0	0	13	0	19	16	34	8	0	0	0	0	0	0	8
OTU459	Bacteria	Firmicutes	Clostridia	Clostridiales	Ruminococcaceae	uncultured	uncultured_unclassified	0	28	1	13	21	0	0	0	0	0	0	0	6	5	7	5	0	0
OTU460	Bacteria	Firmicutes	Clostridia	Clostridiales	Ruminococcaceae	Ruminiclostridium 5	Ruminiclostridium 5_unclassified	0	0	11	0	18	5	9	0	0	0	24	0	8	0	6	7	10	3
OTU461	Bacteria	Firmicutes	Clostridia	Clostridiales	Lachnospiraceae	Lachnospiraceae_unclassified	Lachnospiraceae_unclassified	7	20	9	24	19	31	0	4	0	0	0	0	0	0	0	0	0	0
OTU462	Bacteria	Firmicutes	Clostridia	Clostridiales	Lachnospiraceae	Lachnospiraceae_unclassified	Lachnospiraceae_unclassified	0	0	94	0	4	9	0	0	0	0	0	0	0	0	0	0	0	0
OTU463	Bacteria	Firmicutes	Clostridia	Clostridiales	Lachnospiraceae	[Eubacterium] xylanophilum group	uncultured bacterium	14	34	33	17	0	21	0	0	0	0	0	0	0	0	0	0	0	0
OTU464	Bacteria	Firmicutes	Clostridia	Clostridiales	Clostridiales vadinBB60 group	uncultured bacterium	uncultured bacterium	0	0	0	0	0	4	0	0	5	0	13	0	1	17	6	5	0	11
OTU465	Bacteria	Firmicutes	Clostridia	Clostridiales	Lachnospiraceae	Lachnospiraceae_unclassified	Lachnospiraceae_unclassified	2	25	18	12	15	2	0	1	2	0	7	0	1	1	0	0	0	3
OTU466	Bacteria	Tenericutes	Mollicutes	Mollicutes RF39	Mollicutes RF39_unclassified	Mollicutes RF39_unclassified	Mollicutes RF39_unclassified	0	0	0	0	0	0	5	19	0	0	3	11	0	12	13	3	2	1
OTU467	Bacteria	Firmicutes	Clostridia	Clostridiales	Lachnospiraceae	Lachnospiraceae_unclassified	Lachnospiraceae_unclassified	4	9	0	5	0	15	0	0	0	0	16	35	4	6	3	7	0	0
OTU468	Bacteria	Firmicutes	Clostridia	Clostridiales	Lachnospiraceae	Lachnospiraceae NK4A136 group	Lachnospiraceae NK4A136 group_unclassified	0	0	0	0	0	19	0	10	3	0	10	35	7	0	0	0	0	3
OTU469	Bacteria	Firmicutes	Clostridia	Clostridiales	Family XIII	Anaerovorax	uncultured bacterium	0	8	7	10	0	3	6	1	3	0	0	9	4	5	2	0	7	6
OTU470	Bacteria	Firmicutes	Clostridia	Clostridiales	Ruminococcaceae	Ruminococcaceae UCG-014	Ruminococcaceae UCG-014_unclassified	0	0	4	0	0	10	30	0	0	0	0	0	6	0	20	0	0	2
OTU471	Bacteria	Firmicutes	Clostridia	Clostridiales	Lachnospiraceae	Lachnospiraceae_unclassified	Lachnospiraceae_unclassified	0	0	0	0	0	77	0	0	3	0	0	0	0	0	0	0	0	0
OTU472	Bacteria	Firmicutes	Clostridia	Clostridiales	Ruminococcaceae	Ruminiclostridium	uncultured bacterium	0	0	0	0	11	0	0	39	0	0	0	38	0	0	0	0	0	0
OTU473	Bacteria	Bacteroidetes	Bacteroidia	Bacteroidales	Muribaculaceae	uncultured bacterium	uncultured bacterium	17	22	20	22	0	22	0	0	0	0	0	0	0	0	0	0	0	0
OTU474	Bacteria	Bacteroidetes	Bacteroidia	Bacteroidales	Muribaculaceae	uncultured bacterium	uncultured bacterium	15	42	12	11	0	19	0	0	0	0	4	0	0	0	0	3	0	0
OTU475	Bacteria	Firmicutes	Clostridia	Clostridiales	Ruminococcaceae	Butyricicoccus	uncultured bacterium	0	0	0	0	8	0	0	24	2	0	0	0	0	10	0	3	3	4
OTU476	Bacteria	Firmicutes	Clostridia	Clostridiales	Ruminococcaceae	GCA-900066225	uncultured bacterium	0	0	0	0	0	0	0	15	11	9	15	9	3	0	10	6	0	0
OTU477	Bacteria	Proteobacteria	Gammaproteobacteria	Betaproteobacteriales	Burkholderiaceae	Parasutterella	uncultured bacterium	13	18	0	10	13	22	0	1	10	5	3	0	0	0	0	0	0	0
OTU478	Bacteria	Firmicutes	Clostridia	Clostridiales	Ruminococcaceae	Ruminococcaceae UCG-010	uncultured bacterium	4	9	14	5	3	2	0	8	8	0	0	12	2	7	4	6	0	0
OTU479	Bacteria	Firmicutes	Clostridia	Clostridiales	Lachnospiraceae	Acetatifactor	uncultured bacterium	0	0	3	0	0	1	0	3	0	0	27	0	4	7	6	6	9	5
OTU480	Bacteria	Bacteroidetes	Bacteroidia	Bacteroidales	Tannerellaceae	Parabacteroides	Parabacteroides sp. HGS0025	0	0	0	0	0	0	0	0	0	0	0	0	16	15	22	0	0	0
OTU481	Bacteria	Actinobacteria	Actinobacteria	Bifidobacteriales	Bifidobacteriaceae	Bifidobacterium	Bifidobacterium_unclassified	0	0	0	0	0	0	0	0	0	0	0	0	22	12	3	2	0	0
OTU482	Bacteria	Firmicutes	Clostridia	Clostridiales	Ruminococcaceae	Oscillibacter	Oscillibacter_unclassified	9	0	0	24	0	0	0	10	0	0	0	0	0	12	11	0	0	0
OTU483	Bacteria	Firmicutes	Clostridia	Clostridiales	Lachnospiraceae	[Eubacterium] xylanophilum group	uncultured bacterium	0	46	0	0	77	0	0	0	0	0	0	0	0	0	0	0	0	0
OTU484	Bacteria	Firmicutes	Clostridia	Clostridiales	Lachnospiraceae	Lachnospiraceae_unclassified	Lachnospiraceae_unclassified	6	11	16	15	3	0	0	7	0	0	0	0	0	0	0	12	8	0
OTU485	Bacteria	Firmicutes	Erysipelotrichia	Erysipelotrichales	Erysipelotrichaceae	uncultured	uncultured bacterium	29	0	0	0	0	37	0	14	0	0	0	0	0	0	0	0	0	0
OTU486	Bacteria	Firmicutes	Clostridia	Clostridiales	Lachnospiraceae	Lachnospiraceae_unclassified	Lachnospiraceae_unclassified	14	0	0	0	71	22	0	0	0	0	0	0	0	0	0	0	0	0
OTU487	Bacteria	Firmicutes	Clostridia	Clostridiales	Ruminococcaceae	Oscillibacter	uncultured bacterium	0	0	0	0	19	0	19	7	4	0	6	0	0	5	9	6	0	0
OTU488	Bacteria	Firmicutes	Clostridia	Clostridiales	Lachnospiraceae	Lachnospiraceae_unclassified	Lachnospiraceae_unclassified	0	0	12	5	0	5	3	6	0	12	19	0	1	6	4	2	0	8
OTU489	Bacteria	Firmicutes	Clostridia	Clostridiales	Christensenellaceae	uncultured	uncultured bacterium	0	0	3	2	7	3	3	3	4	0	11	6	4	7	2	6	7	6
OTU490	Bacteria	Firmicutes	Clostridia	Clostridiales	Lachnospiraceae	Acetatifactor	Acetatifactor_unclassified	0	10	11	0	16	9	0	0	9	0	22	0	3	6	0	0	0	5
OTU491	Bacteria	Firmicutes	Clostridia	Clostridiales	Ruminococcaceae	Ruminococcaceae_unclassified	Ruminococcaceae_unclassified	11	0	15	3	0	6	0	0	2	0	0	12	5	0	16	2	0	0
OTU492	Bacteria	Firmicutes	Clostridia	Clostridiales	Ruminococcaceae	Oscillibacter	Clostridiales bacterium CIEAF 021	0	0	15	0	0	0	0	12	0	0	0	0	3	7	9	15	7	0
OTU493	Bacteria	Firmicutes	Clostridia	Clostridiales	Ruminococcaceae	Ruminococcaceae_unclassified	Ruminococcaceae_unclassified	0	0	0	0	0	6	12	7	12	6	18	5	0	8	5	0	0	0
OTU494	Bacteria	Firmicutes	Clostridia	Clostridiales	Ruminococcaceae	Candidatus Soleaferrea	Candidatus Soleaferrea_unclassified	0	0	2	7	0	0	9	12	4	4	4	3	1	4	3	2	2	10
OTU495	Bacteria	Firmicutes	Clostridia	Clostridiales	Lachnospiraceae	Marvinbryantia	uncultured bacterium	27	28	0	22	33	0	0	0	0	0	0	0	0	0	0	0	0	0
OTU496	Bacteria	Firmicutes	Clostridia	Clostridiales	Clostridiales vadinBB60 group	uncultured bacterium	uncultured bacterium	0	0	0	0	0	6	26	4	1	7	0	23	1	6	14	0	5	0
OTU497	Bacteria	Firmicutes	Clostridia	Clostridiales	Lachnospiraceae	Lachnospiraceae_unclassified	Lachnospiraceae_unclassified	0	0	2	0	9	0	18	4	3	0	0	0	3	15	0	3	0	8
OTU498	Bacteria	Firmicutes	Clostridia	Clostridiales	Lachnospiraceae	Lachnospiraceae_unclassified	Lachnospiraceae_unclassified	0	0	0	0	0	29	12	10	25	11	0	0	0	0	0	0	0	0
OTU499	Bacteria	Firmicutes	Clostridia	Clostridiales	Ruminococcaceae	Ruminococcaceae UCG-004	Ruminococcaceae UCG-004_unclassified	8	8	11	7	3	9	0	1	2	9	0	0	2	0	0	6	5	3
OTU500	Bacteria	Cyanobacteria	Melainabacteria	Gastranaerophilales	Gastranaerophilales_unclassified	Gastranaerophilales_unclassified	Gastranaerophilales_unclassified	5	0	6	0	78	0	0	0	6	0	0	0	0	0	0	0	0	0
OTU501	Bacteria	Tenericutes	Mollicutes	Mollicutes RF39	Mollicutes RF39_unclassified	Mollicutes RF39_unclassified	Mollicutes RF39_unclassified	4	0	0	0	5	6	0	4	0	0	0	8	8	5	5	0	10	2
OTU502	Bacteria	Firmicutes	Clostridia	Clostridiales	Lachnospiraceae	uncultured	uncultured_unclassified	0	0	32	0	10	0	0	0	0	0	11	16	8	0	0	0	0	0
OTU503	Bacteria	Firmicutes	Clostridia	Clostridiales	Lachnospiraceae	Lachnospiraceae_unclassified	Lachnospiraceae_unclassified	0	0	0	0	0	0	8	10	13	10	0	11	2	10	0	0	9	7
OTU504	Bacteria	Bacteroidetes	Bacteroidia	Bacteroidales	Muribaculaceae	uncultured Bacteroidales bacterium	uncultured Bacteroidales bacterium	0	0	0	0	24	54	7	0	0	0	0	0	0	0	0	0	0	0
OTU505	Bacteria	Firmicutes	Clostridia	Clostridiales	Lachnospiraceae	Lachnospiraceae_unclassified	Lachnospiraceae_unclassified	10	15	0	28	13	14	0	0	0	0	0	0	0	0	0	0	0	0
OTU506	Bacteria	Firmicutes	Clostridia	Clostridiales	Lachnospiraceae	Roseburia	uncultured bacterium	3	0	0	3	0	68	0	0	0	0	0	0	0	0	0	0	0	0
OTU507	Bacteria	Firmicutes	Clostridia	Clostridiales	Clostridiales vadinBB60 group	uncultured bacterium	uncultured bacterium	0	0	0	16	6	0	0	0	0	0	0	0	3	11	0	12	0	0
OTU508	Bacteria	Firmicutes	Clostridia	Clostridiales	Ruminococcaceae	Ruminococcaceae_unclassified	Ruminococcaceae_unclassified	5	5	0	3	0	2	0	1	3	2	2	0	5	15	0	8	0	2
OTU509	Bacteria	Firmicutes	Clostridia	Clostridiales	Clostridiales vadinBB60 group	uncultured bacterium	uncultured bacterium	3	0	0	6	0	7	18	13	0	0	0	0	5	2	0	6	0	5
OTU510	Bacteria	Firmicutes	Clostridia	Clostridiales	Lachnospiraceae	Lachnospiraceae NK4A136 group	Lachnospiraceae bacterium COE1	8	0	0	12	55	8	0	0	0	0	0	0	0	0	0	0	0	0
OTU511	Bacteria	Firmicutes	Clostridia	Clostridiales	Clostridiales vadinBB60 group	uncultured bacterium	uncultured bacterium	3	0	0	0	5	0	0	0	0	0	0	4	2	19	6	2	0	3
OTU512	Bacteria	Firmicutes	Clostridia	Clostridiales	Clostridiales vadinBB60 group	uncultured bacterium	uncultured bacterium	0	0	0	0	0	0	9	6	0	0	13	0	3	10	3	16	0	0
OTU513	Bacteria	Firmicutes	Clostridia	Clostridiales	Ruminococcaceae	Ruminococcaceae UCG-014	Ruminococcaceae UCG-014_unclassified	0	0	0	0	0	0	0	11	0	0	0	11	7	0	0	5	0	0
OTU514	Bacteria	Firmicutes	Clostridia	Clostridiales	Ruminococcaceae	Ruminococcaceae_unclassified	Ruminococcaceae_unclassified	0	29	0	0	0	8	0	14	0	0	5	0	0	5	0	0	0	0
OTU515	Bacteria	Firmicutes	Clostridia	Clostridiales	Ruminococcaceae	Ruminococcaceae UCG-005	Ruminococcaceae UCG-005_unclassified	6	0	0	11	0	1	0	2	4	9	0	0	3	5	0	6	0	10
OTU516	Bacteria	Firmicutes	Bacilli	Lactobacillales	Lactobacillaceae	Lactobacillus	Lactobacillus_unclassified	0	36	0	0	0	10	0	0	0	0	0	0	16	0	0	0	0	0
OTU517	Bacteria	Firmicutes	Clostridia	Clostridiales	Ruminococcaceae	Ruminococcaceae UCG-014	uncultured bacterium	0	14	21	0	0	0	16	4	0	0	0	6	6	8	0	2	0	0
OTU518	Bacteria	Firmicutes	Clostridia	Clostridiales	Ruminococcaceae	Ruminococcaceae_unclassified	Ruminococcaceae_unclassified	0	0	6	5	0	0	0	4	5	9	6	3	0	3	5	1	7	3
OTU519	Bacteria	Firmicutes	Clostridia	Clostridiales	Ruminococcaceae	Ruminococcaceae UCG-014	Ruminococcaceae UCG-014_unclassified	0	0	5	8	8	0	0	0	0	0	0	0	3	16	3	4	3	2
OTU520	Bacteria	Firmicutes	Clostridia	Clostridiales	Lachnospiraceae	Lachnospiraceae_unclassified	Lachnospiraceae_unclassified	0	0	0	0	0	0	27	7	0	0	0	0	4	8	9	0	2	1
OTU521	Bacteria	Firmicutes	Clostridia	Clostridiales	Ruminococcaceae	uncultured	uncultured_unclassified	15	0	6	1	0	0	0	1	0	9	0	4	12	0	3	8	0	1
OTU522	Bacteria	Firmicutes	Clostridia	Clostridiales	Ruminococcaceae	Ruminococcaceae UCG-014	uncultured bacterium	17	13	0	7	8	0	0	4	0	0	0	0	1	2	0	7	0	1
OTU523	Bacteria	Firmicutes	Clostridia	Clostridiales	Lachnospiraceae	Lachnospiraceae FCS020 group	Lachnospiraceae FCS020 group_unclassified	0	0	6	0	0	0	0	8	0	0	0	5	0	10	7	4	18	0
OTU524	Bacteria	Firmicutes	Clostridia	Clostridiales	Lachnospiraceae	Lachnospiraceae_unclassified	Lachnospiraceae_unclassified	0	0	15	16	0	33	0	0	0	0	0	0	0	0	0	0	0	0
OTU525	Bacteria	Cyanobacteria	Melainabacteria	Gastranaerophilales	Gastranaerophilales_unclassified	Gastranaerophilales_unclassified	Gastranaerophilales_unclassified	0	0	0	0	0	0	0	0	2	0	0	0	4	8	18	0	0	0
OTU526	Bacteria	Firmicutes	Erysipelotrichia	Erysipelotrichales	Erysipelotrichaceae	uncultured	uncultured bacterium	55	0	0	0	0	10	0	0	11	0	0	0	0	0	0	0	0	0
OTU527	Bacteria	Actinobacteria	Coriobacteriia	Coriobacteriales	Eggerthellaceae	Enterorhabdus	Enterorhabdus_unclassified	33	0	0	0	21	24	0	0	0	0	0	0	0	0	0	0	0	0
OTU528	Bacteria	Firmicutes	Clostridia	Clostridiales	Clostridiales vadinBB60 group	uncultured bacterium	uncultured bacterium	36	0	27	6	0	7	0	0	0	0	0	0	0	0	0	0	0	0
OTU529	Bacteria	Firmicutes	Erysipelotrichia	Erysipelotrichales	Erysipelotrichaceae	Erysipelatoclostridium	uncultured bacterium	23	0	4	0	0	12	0	0	0	0	0	0	8	0	0	0	0	0
OTU530	Bacteria	Firmicutes	Clostridia	Clostridiales	Clostridiales vadinBB60 group	uncultured bacterium	uncultured bacterium	8	0	0	6	0	8	0	5	11	7	28	0	0	0	0	0	0	0
OTU531	Bacteria	Firmicutes	Clostridia	Clostridiales	Ruminococcaceae	UBA1819	uncultured bacterium	7	0	0	3	25	0	6	0	0	0	4	7	0	0	2	1	3	3
OTU532	Bacteria	Firmicutes	Clostridia	Clostridiales	Ruminococcaceae	Ruminiclostridium	uncultured bacterium	0	0	10	0	0	5	0	17	0	0	18	0	0	0	0	3	0	0
OTU533	Bacteria	Firmicutes	Clostridia	Clostridiales	Lachnospiraceae	Lachnospiraceae_unclassified	Lachnospiraceae_unclassified	10	17	0	12	0	0	0	0	0	0	0	0	0	0	0	16	0	0
OTU534	Bacteria	Firmicutes	Clostridia	Clostridiales	Lachnospiraceae	Lachnospiraceae_unclassified	Lachnospiraceae_unclassified	26	0	0	14	22	0	0	0	0	0	11	0	0	0	0	0	0	0
OTU535	Bacteria	Actinobacteria	Coriobacteriia	Coriobacteriales	Eggerthellaceae	Enterorhabdus	uncultured bacterium	23	12	9	11	0	4	0	2	0	0	0	0	3	0	0	0	0	0
OTU536	Bacteria	Firmicutes	Clostridia	Clostridiales	Ruminococcaceae	Harryflintia	uncultured bacterium	0	5	15	0	10	0	0	0	0	0	15	0	5	6	0	0	0	0
OTU537	Bacteria	Firmicutes	Clostridia	Clostridiales	Lachnospiraceae	[Eubacterium] xylanophilum group	uncultured bacterium	18	0	24	0	36	0	0	0	0	0	0	0	0	0	0	0	0	0
OTU538	Bacteria	Firmicutes	Clostridia	Clostridiales	Ruminococcaceae	Ruminococcaceae UCG-014	Ruminococcaceae UCG-014_unclassified	0	0	11	0	0	7	7	2	11	0	0	0	4	9	0	0	0	0
OTU539	Bacteria	Patescibacteria	Saccharimonadia	Saccharimonadales	Saccharimonadaceae	Candidatus Saccharimonas	uncultured bacterium	0	0	4	0	0	5	0	0	4	0	0	0	7	0	4	6	0	2
OTU540	Bacteria	Firmicutes	Clostridia	Clostridiales	Lachnospiraceae	Lachnospiraceae_unclassified	Lachnospiraceae_unclassified	0	0	0	0	0	0	6	1	0	0	3	5	0	10	3	9	5	4
OTU541	Bacteria	Firmicutes	Clostridia	Clostridiales	Ruminococcaceae	uncultured	uncultured Oscillospira sp.	0	18	0	0	0	9	0	18	0	0	20	0	0	0	0	0	0	0
OTU542	Bacteria	Firmicutes	Clostridia	Clostridiales	Lachnospiraceae	uncultured	uncultured bacterium	0	0	0	0	0	0	0	0	0	0	0	0	8	10	0	10	0	0
OTU543	Bacteria	Firmicutes	Clostridia	Clostridiales	Lachnospiraceae	Blautia	Blautia_unclassified	0	0	0	0	0	0	0	11	0	0	0	0	0	0	18	3	0	9
OTU544	Bacteria	Bacteroidetes	Bacteroidia	Bacteroidales	Muribaculaceae	Muribaculum	uncultured bacterium	15	16	0	19	0	16	0	0	0	0	0	0	0	0	0	0	0	0
OTU545	Bacteria	Tenericutes	Mollicutes	Mollicutes RF39	Mollicutes RF39_unclassified	Mollicutes RF39_unclassified	Mollicutes RF39_unclassified	2	0	0	1	0	1	0	8	1	9	0	0	3	3	6	0	6	0
OTU546	Bacteria	Firmicutes	Clostridia	Clostridiales	Ruminococcaceae	Ruminiclostridium 5	uncultured bacterium	0	14	14	0	16	0	0	2	6	0	0	9	0	0	0	3	0	0
OTU547	Bacteria	Bacteroidetes	Bacteroidia	Bacteroidales	Muribaculaceae	uncultured Bacteroidales bacterium	uncultured Bacteroidales bacterium	0	0	0	0	17	0	0	6	22	0	0	0	0	0	0	0	0	10
OTU548	Bacteria	Firmicutes	Clostridia	Clostridiales	Ruminococcaceae	Ruminococcaceae_unclassified	Ruminococcaceae_unclassified	0	0	18	6	6	3	5	4	4	0	4	0	1	7	0	0	0	0
OTU549	Bacteria	Firmicutes	Bacilli	Lactobacillales	Streptococcaceae	Streptococcus	Streptococcus_unclassified	0	0	2	0	6	7	0	3	7	0	9	0	3	0	4	4	2	0
OTU550	Bacteria	Firmicutes	Clostridia	Clostridiales	Lachnospiraceae	Lachnospiraceae_unclassified	Lachnospiraceae_unclassified	6	0	0	0	0	12	21	0	0	0	0	0	5	0	0	10	0	0
OTU551	Bacteria	Firmicutes	Clostridia	Clostridiales	Lachnospiraceae	Lachnospiraceae_unclassified	Lachnospiraceae_unclassified	0	5	12	11	0	15	5	0	0	0	3	9	3	0	1	0	0	0
OTU552	Bacteria	Firmicutes	Clostridia	Clostridiales	Ruminococcaceae	Anaerotruncus	uncultured bacterium	0	0	9	29	14	0	0	3	5	0	0	0	0	0	0	0	0	0
OTU553	Bacteria	Firmicutes	Clostridia	Clostridiales	Ruminococcaceae	Ruminococcaceae UCG-014	Ruminococcaceae UCG-014_unclassified	0	0	0	40	0	0	0	0	0	0	0	0	5	0	0	0	0	0
OTU554	Bacteria	Firmicutes	Clostridia	Clostridiales	Clostridiales vadinBB60 group	Clostridiales vadinBB60 group_unclassified	Clostridiales vadinBB60 group_unclassified	0	0	0	0	0	0	14	0	7	0	0	0	3	6	7	0	3	6
OTU555	Bacteria	Firmicutes	Clostridia	Clostridiales	Lachnospiraceae	A2	A2_unclassified	56	0	0	0	18	0	0	0	0	0	0	0	0	0	0	0	0	0
OTU556	Bacteria	Firmicutes	Clostridia	Clostridiales	Lachnospiraceae	Marvinbryantia	Clostridiales bacterium CIEAF 012	4	0	0	5	4	4	6	4	5	8	0	0	2	3	4	0	0	0
OTU557	Bacteria	Firmicutes	Clostridia	Clostridiales	Lachnospiraceae	Lachnospiraceae NK4A136 group	Lachnospiraceae NK4A136 group_unclassified	0	20	0	8	0	25	0	6	0	0	0	0	0	0	0	0	0	0
OTU558	Bacteria	Firmicutes	Clostridia	Clostridiales	Lachnospiraceae	A2	uncultured bacterium	0	20	44	0	0	0	0	0	0	0	0	0	0	0	0	0	0	0
OTU559	Bacteria	Firmicutes	Clostridia	Clostridiales	Lachnospiraceae	Lachnospiraceae NK4A136 group	Lachnospiraceae bacterium COE1	0	8	13	13	0	23	0	0	0	0	0	0	0	0	0	0	0	0
OTU560	Bacteria	Firmicutes	Clostridia	Clostridiales	Ruminococcaceae	Ruminiclostridium 9	uncultured bacterium	0	5	15	19	3	4	8	3	7	0	0	0	0	1	0	0	0	0
OTU561	Bacteria	Firmicutes	Clostridia	Clostridiales	Lachnospiraceae	Lachnospiraceae_unclassified	Lachnospiraceae_unclassified	0	0	0	0	0	2	0	27	3	0	0	0	3	0	0	0	0	0
OTU562	Bacteria	Firmicutes	Clostridia	Clostridiales	Ruminococcaceae	UBA1819	uncultured bacterium	0	6	0	0	0	3	0	0	4	0	9	0	0	4	11	10	0	0
OTU563	Bacteria	Firmicutes	Clostridia	Clostridiales	Lachnospiraceae	uncultured	uncultured bacterium	0	0	0	0	0	0	0	14	11	0	0	0	4	0	0	9	3	0
OTU564	Bacteria	Firmicutes	Erysipelotrichia	Erysipelotrichales	Erysipelotrichaceae	uncultured bacterium	uncultured bacterium	0	0	0	0	0	8	4	1	5	15	4	6	2	2	2	0	6	0
OTU565	Bacteria	Actinobacteria	Coriobacteriia	Coriobacteriales	Eggerthellaceae	Enterorhabdus	uncultured bacterium	15	6	27	0	11	1	0	0	0	0	0	0	1	0	0	0	0	0
OTU566	Bacteria	Firmicutes	Clostridia	Clostridiales	Ruminococcaceae	Ruminiclostridium	uncultured bacterium	0	0	11	4	4	0	8	4	0	0	16	0	5	2	1	4	0	0
OTU567	Bacteria	Firmicutes	Clostridia	Clostridiales	Lachnospiraceae	Lachnospiraceae NK4A136 group	uncultured bacterium	0	0	0	0	0	0	15	22	0	5	0	11	0	1	0	4	0	0
OTU568	Bacteria	Firmicutes	Clostridia	Clostridiales	Lachnospiraceae	Lachnospiraceae_unclassified	Lachnospiraceae_unclassified	0	0	4	0	0	37	10	0	0	0	0	0	0	0	0	0	0	0
OTU569	Bacteria	Firmicutes	Clostridia	Clostridiales	Ruminococcaceae	Ruminiclostridium 5	Ruminiclostridium sp. KB18	0	0	0	4	0	0	0	1	0	0	29	5	0	4	6	3	0	0
OTU570	Bacteria	Firmicutes	Clostridia	Clostridiales	Ruminococcaceae	Ruminococcaceae_unclassified	Ruminococcaceae_unclassified	0	0	0	0	0	0	0	0	0	0	36	0	0	0	0	14	0	0
OTU571	Bacteria	Firmicutes	Clostridia	Clostridiales	Lachnospiraceae	Tyzzerella	uncultured bacterium	0	0	0	0	0	0	0	0	0	0	0	0	0	0	0	0	21	25
OTU572	Bacteria	Bacteroidetes	Bacteroidia	Bacteroidales	Rikenellaceae	Alistipes	Alistipes_unclassified	16	27	12	6	4	6	0	0	0	0	0	0	0	0	0	0	0	0
OTU573	Bacteria	Firmicutes	Clostridia	Clostridiales	Lachnospiraceae	Roseburia	Clostridium sp. Clone-44	0	13	0	0	6	41	0	0	0	0	0	0	0	0	0	0	0	0
OTU574	Bacteria	Firmicutes	Clostridia	Clostridiales	Lachnospiraceae	Lachnospiraceae_unclassified	Lachnospiraceae_unclassified	26	16	9	0	17	0	0	0	0	0	0	0	0	0	0	0	0	0
OTU575	Bacteria	Actinobacteria	Coriobacteriia	Coriobacteriales	Eggerthellaceae	Parvibacter	uncultured bacterium	19	8	5	6	4	6	0	0	0	0	0	4	5	0	1	0	0	1
OTU576	Bacteria	Firmicutes	Clostridia	Clostridiales	Ruminococcaceae	Ruminococcaceae UCG-013	Ruminococcaceae UCG-013_unclassified	10	0	0	0	0	0	0	0	0	0	0	0	3	6	11	8	0	5
OTU577	Bacteria	Firmicutes	Clostridia	Clostridiales	Lachnospiraceae	Lachnospiraceae NK4A136 group	Lachnospiraceae NK4A136 group_unclassified	9	0	0	6	0	43	0	0	0	0	0	0	0	0	0	0	0	0
OTU578	Bacteria	Bacteroidetes	Bacteroidia	Bacteroidales	Muribaculaceae	Muribaculaceae_unclassified	Muribaculaceae_unclassified	0	20	6	21	1	9	0	0	0	0	0	0	0	0	0	0	0	0
OTU579	Bacteria	Bacteroidetes	Bacteroidia	Bacteroidales	Muribaculaceae	uncultured bacterium	uncultured bacterium	7	18	11	15	4	5	0	0	2	0	0	0	0	0	0	0	0	0
OTU580	Bacteria	Bacteroidetes	Bacteroidia	Bacteroidales	Muribaculaceae	uncultured bacterium	uncultured bacterium	9	11	0	0	0	0	0	0	0	0	0	0	10	0	0	0	0	12
OTU581	Bacteria	Firmicutes	Clostridia	Clostridiales	Ruminococcaceae	Ruminococcaceae UCG-014	Ruminococcaceae UCG-014_unclassified	1	0	0	11	0	0	0	0	0	0	0	0	3	7	1	8	0	3
OTU582	Bacteria	Firmicutes	Clostridia	Clostridiales	Clostridiales vadinBB60 group	uncultured bacterium	uncultured bacterium	0	0	0	14	3	7	0	4	0	0	4	0	0	3	0	9	0	0
OTU583	Bacteria	Firmicutes	Erysipelotrichia	Erysipelotrichales	Erysipelotrichaceae	Erysipelatoclostridium	uncultured bacterium	0	0	0	0	29	18	0	0	8	0	0	0	0	0	0	0	0	0
OTU584	Bacteria	Firmicutes	Clostridia	Clostridiales	Lachnospiraceae	Lachnospiraceae_unclassified	Lachnospiraceae_unclassified	0	0	0	8	12	0	32	0	0	0	0	6	3	0	6	0	0	0
OTU585	Bacteria	Firmicutes	Clostridia	Clostridiales	Lachnospiraceae	Lachnospiraceae_unclassified	Lachnospiraceae_unclassified	0	0	9	13	0	0	0	5	5	0	0	0	0	0	6	0	7	0
OTU586	Bacteria	Firmicutes	Clostridia	Clostridiales	Lachnospiraceae	Lachnospiraceae_unclassified	Lachnospiraceae_unclassified	0	0	0	0	0	0	0	1	0	0	0	0	0	27	0	0	0	0
OTU587	Bacteria	Firmicutes	Clostridia	Clostridiales	Lachnospiraceae	Lachnospiraceae NK4A136 group	Lachnospiraceae NK4A136 group_unclassified	20	24	18	0	2	0	0	0	0	0	0	0	0	0	0	0	0	0
OTU588	Bacteria	Firmicutes	Clostridia	Clostridiales	Lachnospiraceae	Roseburia	uncultured bacterium	14	0	28	0	18	0	0	0	0	0	0	0	0	0	0	0	0	0
OTU589	Bacteria	Firmicutes	Clostridia	Clostridiales	Ruminococcaceae	Ruminiclostridium 5	uncultured Clostridiales bacterium	9	2	3	5	16	2	0	0	0	0	0	0	4	0	3	1	0	2
OTU590	Bacteria	Firmicutes	Clostridia	Clostridiales	Lachnospiraceae	Lachnospiraceae_unclassified	Lachnospiraceae_unclassified	0	0	0	0	0	0	0	17	17	12	0	0	0	0	0	0	0	0
OTU591	Bacteria	Firmicutes	Clostridia	Clostridiales	Lachnospiraceae	Lachnospiraceae UCG-006	Lachnospiraceae UCG-006_unclassified	0	12	0	0	7	0	0	0	3	0	0	0	5	0	21	0	0	0
OTU592	Bacteria	Firmicutes	Clostridia	Clostridiales	Lachnospiraceae	Lachnospiraceae_unclassified	Lachnospiraceae_unclassified	0	13	10	13	14	10	0	0	0	0	0	0	0	0	0	0	6	0
OTU593	Bacteria	Bacteroidetes	Bacteroidia	Bacteroidales	Prevotellaceae	Prevotellaceae NK3B31 group	uncultured bacterium	0	0	54	0	0	0	0	0	0	0	0	4	0	0	0	0	0	0
OTU594	Bacteria	Firmicutes	Clostridia	Clostridiales	Ruminococcaceae	Ruminiclostridium 9	uncultured Clostridiales bacterium	18	0	3	12	0	0	0	0	0	0	0	7	1	1	11	0	0	0
OTU595	Bacteria	Bacteroidetes	Bacteroidia	Bacteroidales	Rikenellaceae	Alistipes	Alistipes_unclassified	6	0	0	0	0	3	0	4	10	0	4	0	0	0	0	0	0	4
OTU596	Bacteria	Firmicutes	Clostridia	Clostridiales	Lachnospiraceae	Lachnospiraceae_unclassified	Lachnospiraceae_unclassified	0	0	9	3	0	0	0	0	0	0	34	0	0	3	0	0	4	0
OTU597	Bacteria	Firmicutes	Clostridia	Clostridiales	Lachnospiraceae	Lachnospiraceae_unclassified	Lachnospiraceae_unclassified	0	0	0	39	0	0	0	0	0	0	0	0	0	0	0	0	0	5
OTU598	Bacteria	Firmicutes	Clostridia	Clostridiales	Lachnospiraceae	Lachnospiraceae_unclassified	Lachnospiraceae_unclassified	0	10	18	8	0	13	0	0	0	0	0	0	0	0	0	0	0	0
OTU599	Bacteria	Firmicutes	Clostridia	Clostridiales	Lachnospiraceae	A2	uncultured bacterium	21	0	0	0	32	7	0	0	0	0	0	0	0	0	0	0	0	0
OTU600	Bacteria	Actinobacteria	Coriobacteriia	Coriobacteriales	Eggerthellaceae	Enterorhabdus	Enterorhabdus muris	8	0	0	0	0	6	0	0	0	10	0	0	13	0	2	0	0	0
OTU601	Bacteria	Firmicutes	Clostridia	Clostridiales	Lachnospiraceae	Lachnospiraceae_unclassified	Lachnospiraceae_unclassified	0	14	11	0	14	23	0	0	0	0	0	0	0	0	0	0	0	0
OTU602	Bacteria	Firmicutes	Clostridia	Clostridiales	Ruminococcaceae	Anaerotruncus	uncultured bacterium	0	12	4	6	8	0	5	0	0	0	0	0	0	7	1	1	0	1
OTU603	Bacteria	Firmicutes	Clostridia	Clostridiales	Lachnospiraceae	ASF356	ASF356_unclassified	0	0	0	0	0	0	0	14	6	3	6	0	2	5	0	0	0	8
OTU604	Bacteria	Firmicutes	Clostridia	Clostridiales	Ruminococcaceae	Ruminiclostridium	uncultured bacterium	9	0	0	1	8	0	0	4	1	12	0	0	2	1	6	1	1	3
OTU605	Bacteria	Firmicutes	Clostridia	Clostridiales	Lachnospiraceae	Lachnospiraceae_unclassified	Lachnospiraceae_unclassified	3	34	2	3	20	0	0	0	0	0	0	0	0	0	0	0	0	0
OTU606	Bacteria	Firmicutes	Clostridia	Clostridiales	Lachnospiraceae	Lachnospiraceae_unclassified	Lachnospiraceae_unclassified	5	0	11	28	0	0	0	0	0	0	0	0	0	0	0	0	0	0
OTU607	Bacteria	Firmicutes	Clostridia	Clostridiales	Ruminococcaceae	Ruminococcaceae UCG-014	Ruminococcaceae UCG-014_unclassified	0	14	5	0	0	4	0	0	0	0	0	9	0	0	0	0	0	10
OTU608	Bacteria	Firmicutes	Clostridia	Clostridiales	Lachnospiraceae	Lachnospiraceae NK4A136 group	Lachnospiraceae NK4A136 group_unclassified	0	0	41	7	0	0	0	0	0	0	0	0	0	0	0	2	0	0
OTU609	Bacteria	Firmicutes	Clostridia	Clostridiales	Lachnospiraceae	Lachnospiraceae_unclassified	Lachnospiraceae_unclassified	0	0	0	0	0	7	0	23	0	0	0	0	0	0	0	3	2	0
OTU610	Bacteria	Firmicutes	Clostridia	Clostridiales	Ruminococcaceae	Oscillibacter	uncultured bacterium	0	0	0	0	0	0	0	0	8	0	0	0	0	0	6	3	5	16
OTU611	Bacteria	Firmicutes	Clostridia	Clostridiales	Lachnospiraceae	Lachnoclostridium	Lachnoclostridium_unclassified	0	0	0	33	0	11	0	0	0	0	0	0	0	0	0	0	0	0
OTU612	Bacteria	Firmicutes	Clostridia	Clostridiales	Lachnospiraceae	Lachnospiraceae_unclassified	Lachnospiraceae_unclassified	0	9	0	14	0	2	0	0	0	0	32	0	0	0	0	0	0	0
OTU613	Bacteria	Firmicutes	Clostridia	Clostridiales	Lachnospiraceae	Lachnospiraceae_unclassified	Lachnospiraceae_unclassified	0	0	9	0	4	0	0	6	1	17	0	18	0	0	0	0	0	0
OTU614	Bacteria	Firmicutes	Clostridia	Clostridiales	Clostridiales vadinBB60 group	uncultured bacterium	uncultured bacterium	0	0	0	0	15	0	0	0	0	9	0	0	2	0	12	0	0	0
OTU615	Bacteria	Firmicutes	Clostridia	Clostridiales	Clostridiales vadinBB60 group	uncultured bacterium	uncultured bacterium	0	0	23	11	0	0	0	0	0	0	0	0	6	0	0	0	0	0
OTU616	Bacteria	Firmicutes	Clostridia	Clostridiales	Ruminococcaceae	Ruminiclostridium 6	uncultured bacterium	0	0	0	0	0	0	6	1	11	9	4	2	0	0	0	0	0	6
OTU617	Bacteria	Firmicutes	Clostridia	Clostridiales	Ruminococcaceae	Ruminococcaceae UCG-014	uncultured bacterium	0	0	0	0	7	0	0	17	0	0	16	0	0	0	0	0	0	0
OTU618	Bacteria	Firmicutes	Clostridia	Clostridiales	Ruminococcaceae	Ruminococcaceae UCG-004	uncultured bacterium	13	0	0	25	0	0	0	0	0	0	0	0	5	0	0	0	0	0
OTU619	Bacteria	Firmicutes	Clostridia	Clostridiales	Ruminococcaceae	Candidatus Soleaferrea	uncultured bacterium	3	5	3	2	0	0	0	3	1	0	0	4	3	3	4	0	5	3
OTU620	Bacteria	Firmicutes	Clostridia	Clostridiales	Ruminococcaceae	Ruminococcaceae UCG-013	Ruminococcaceae UCG-013_unclassified	0	6	1	3	8	0	24	0	0	23	0	4	0	0	0	0	0	0
OTU621	Bacteria	Firmicutes	Clostridia	Clostridiales	Clostridiales vadinBB60 group	uncultured bacterium	uncultured bacterium	14	5	13	13	4	5	0	0	0	0	0	0	0	0	0	0	0	0
OTU622	Bacteria	Proteobacteria	Alphaproteobacteria	Rhodospirillales	uncultured	unidentified rumen bacterium RF32	unidentified rumen bacterium RF32	1	0	0	10	3	1	0	2	0	0	0	0	5	2	0	1	3	7
OTU623	Bacteria	Firmicutes	Clostridia	Clostridiales	Lachnospiraceae	Lachnospiraceae_unclassified	Lachnospiraceae_unclassified	0	0	0	17	0	0	0	0	0	8	0	0	3	0	0	0	6	0
OTU624	Bacteria	Firmicutes	Clostridia	Clostridiales	Ruminococcaceae	Angelakisella	Angelakisella_unclassified	6	0	15	8	6	0	0	0	0	0	0	0	0	0	4	0	0	0
OTU625	Bacteria	Firmicutes	Clostridia	Clostridiales	Lachnospiraceae	Lachnospiraceae_unclassified	Lachnospiraceae_unclassified	0	0	0	0	0	15	0	0	0	0	0	0	5	0	0	0	0	0
OTU626	Bacteria	Firmicutes	Clostridia	Clostridiales	Ruminococcaceae	Ruminococcaceae UCG-014	Ruminococcaceae UCG-014_unclassified	0	0	0	0	0	0	0	9	0	0	0	8	6	0	0	0	11	0
OTU627	Bacteria	Firmicutes	Clostridia	Clostridiales	Ruminococcaceae	Ruminococcaceae_unclassified	Ruminococcaceae_unclassified	1	6	3	4	0	6	4	0	1	0	2	4	0	2	2	5	0	1
OTU628	Bacteria	Firmicutes	Clostridia	Clostridiales	Lachnospiraceae	Lachnospiraceae_unclassified	Lachnospiraceae_unclassified	26	0	18	0	0	0	0	0	0	0	0	0	0	0	0	1	0	0
OTU629	Bacteria	Firmicutes	Clostridia	Clostridiales	Lachnospiraceae	Lachnospiraceae_unclassified	Lachnospiraceae_unclassified	9	56	0	0	0	0	0	0	0	0	0	0	0	0	0	0	0	0
OTU630	Bacteria	Firmicutes	Clostridia	Clostridiales	Lachnospiraceae	Lachnospiraceae NK4A136 group	Lachnospiraceae NK4A136 group_unclassified	0	0	0	0	0	2	15	12	4	15	0	0	0	0	0	0	0	0
OTU631	Bacteria	Firmicutes	Clostridia	Clostridiales	Ruminococcaceae	Ruminococcaceae_unclassified	Ruminococcaceae_unclassified	4	3	3	0	0	0	3	2	0	0	0	0	3	0	4	3	2	0
OTU632	Bacteria	Tenericutes	Mollicutes	Mollicutes RF39	Mollicutes RF39_unclassified	Mollicutes RF39_unclassified	Mollicutes RF39_unclassified	0	0	0	0	0	0	0	0	8	12	0	10	1	2	0	3	0	5
OTU633	Bacteria	Firmicutes	Clostridia	Clostridiales	Lachnospiraceae	Lachnospiraceae_unclassified	Lachnospiraceae_unclassified	6	0	19	13	7	0	0	0	0	0	0	0	0	0	0	0	0	0
OTU634	Bacteria	Firmicutes	Clostridia	Clostridiales	Lachnospiraceae	Lachnospiraceae_unclassified	Lachnospiraceae_unclassified	0	0	35	7	0	0	0	0	0	0	0	0	0	0	0	0	0	0
OTU635	Bacteria	Firmicutes	Clostridia	Clostridiales	Ruminococcaceae	Candidatus Soleaferrea	uncultured bacterium	0	0	0	0	10	0	5	0	0	0	0	0	0	0	15	0	0	0
OTU636	Bacteria	Firmicutes	Clostridia	Clostridiales	Ruminococcaceae	Butyricicoccus	uncultured bacterium	0	0	0	0	0	1	0	4	8	3	8	0	0	4	0	0	5	0
OTU637	Bacteria	Firmicutes	Clostridia	Clostridiales	Lachnospiraceae	Lachnospiraceae_unclassified	Lachnospiraceae_unclassified	4	0	0	36	0	0	0	0	0	0	0	0	0	0	0	0	0	0
OTU638	Bacteria	Firmicutes	Clostridia	Clostridiales	Ruminococcaceae	Ruminococcaceae UCG-014	uncultured bacterium	0	0	0	0	0	0	0	0	0	15	0	0	0	6	0	4	0	6
OTU639	Bacteria	Firmicutes	Clostridia	Clostridiales	Lachnospiraceae	Lachnospiraceae_unclassified	Lachnospiraceae_unclassified	0	0	0	0	0	0	0	0	0	0	0	0	0	7	3	0	9	8
OTU640	Bacteria	Firmicutes	Bacilli	Lactobacillales	Lactobacillaceae	Lactobacillus	Lactobacillus_unclassified	9	12	13	2	0	2	0	0	0	0	0	0	0	0	0	0	0	0
OTU641	Bacteria	Firmicutes	Clostridia	Clostridiales	Lachnospiraceae	Lachnospiraceae_unclassified	Lachnospiraceae_unclassified	0	16	0	8	22	0	0	0	0	0	0	0	0	0	0	0	0	0
OTU642	Bacteria	Firmicutes	Clostridia	Clostridiales	Ruminococcaceae	Ruminococcaceae NK4A214 group	uncultured bacterium	0	2	1	3	0	2	0	0	0	0	5	0	3	1	0	0	0	17
OTU643	Bacteria	Proteobacteria	Deltaproteobacteria	Desulfovibrionales	Desulfovibrionaceae	Desulfovibrio	Desulfovibrio_unclassified	0	0	0	0	0	0	29	14	0	0	0	0	0	0	0	0	0	0
OTU644	Bacteria	Firmicutes	Clostridia	Clostridiales	Lachnospiraceae	GCA-900066575	uncultured bacterium	0	0	0	0	12	0	0	10	0	0	0	0	0	0	0	0	0	4
OTU645	Bacteria	Firmicutes	Clostridia	Clostridiales	Lachnospiraceae	Lachnospiraceae UCG-001	Lachnospiraceae UCG-001_unclassified	8	0	0	0	38	0	0	0	0	0	0	0	0	0	0	0	0	0
OTU646	Bacteria	Firmicutes	Clostridia	Clostridiales	Ruminococcaceae	Ruminococcaceae UCG-014	unidentified	0	0	0	0	0	0	0	0	8	0	0	17	3	0	3	0	0	0
OTU647	Bacteria	Firmicutes	Clostridia	Clostridiales	Lachnospiraceae	uncultured	Clostridium sp. Culture-54	0	0	4	7	0	0	0	6	10	0	0	0	0	0	0	0	0	0
OTU648	Bacteria	Firmicutes	Clostridia	Clostridiales	Lachnospiraceae	Lachnospiraceae_unclassified	Lachnospiraceae_unclassified	0	0	0	7	0	0	0	4	0	0	6	0	0	5	0	0	10	0
OTU649	Bacteria	Actinobacteria	Coriobacteriia	Coriobacteriales	Eggerthellaceae	Enterorhabdus	uncultured bacterium	15	3	0	0	6	5	0	0	10	0	0	0	4	0	0	0	0	0
OTU650	Bacteria	Firmicutes	Clostridia	Clostridiales	Lachnospiraceae	Lachnospiraceae_unclassified	Lachnospiraceae_unclassified	0	0	6	16	18	0	0	0	0	0	0	0	0	0	0	0	0	0
OTU651	Bacteria	Firmicutes	Clostridia	Clostridiales	Lachnospiraceae	uncultured	uncultured_unclassified	4	0	0	19	0	0	0	1	0	0	0	0	0	0	0	0	0	1
OTU652	Bacteria	Firmicutes	Clostridia	Clostridiales	Ruminococcaceae	Ruminococcaceae UCG-014	Ruminococcaceae UCG-014_unclassified	0	0	0	0	0	0	0	12	0	0	14	0	0	0	0	1	0	0
OTU653	Bacteria	Firmicutes	Clostridia	Clostridiales	Ruminococcaceae	Ruminococcaceae UCG-014	uncultured bacterium	2	0	0	0	0	8	23	0	3	0	6	0	2	0	0	0	0	0
OTU654	Bacteria	Tenericutes	Mollicutes	Mollicutes RF39	Mollicutes RF39_unclassified	Mollicutes RF39_unclassified	Mollicutes RF39_unclassified	0	0	0	0	0	0	7	0	7	19	0	0	0	0	5	0	0	0
OTU655	Bacteria	Firmicutes	Clostridia	Clostridiales	Lachnospiraceae	Lachnospiraceae_unclassified	Lachnospiraceae_unclassified	0	0	0	0	0	0	6	5	0	9	0	0	0	0	0	3	5	0
OTU656	Bacteria	Firmicutes	Clostridia	Clostridiales	Lachnospiraceae	Lachnospiraceae_unclassified	Lachnospiraceae_unclassified	8	18	0	0	2	12	0	0	0	0	0	0	0	0	0	0	0	0
OTU657	Bacteria	Firmicutes	Erysipelotrichia	Erysipelotrichales	Erysipelotrichaceae	uncultured	uncultured bacterium	5	0	6	1	15	4	0	0	6	0	0	0	0	0	0	0	0	0
OTU658	Bacteria	Bacteroidetes	Bacteroidia	Bacteroidales	Muribaculaceae	uncultured bacterium	uncultured bacterium	6	8	1	6	5	11	0	0	0	0	0	0	0	0	0	0	0	0
OTU659	Bacteria	Firmicutes	Clostridia	Clostridiales	Lachnospiraceae	A2	uncultured bacterium	0	15	24	0	0	0	0	0	0	0	0	0	0	0	0	0	0	0
OTU660	Bacteria	Firmicutes	Clostridia	Clostridiales	Clostridiales vadinBB60 group	uncultured bacterium	uncultured bacterium	0	11	0	0	0	0	0	0	0	0	0	11	7	0	0	8	0	0
OTU661	Bacteria	Firmicutes	Clostridia	Clostridiales	Ruminococcaceae	Ruminiclostridium 9	Ruminiclostridium 9_unclassified	0	8	11	0	0	5	0	0	0	0	0	0	0	0	1	0	0	0
OTU662	Bacteria	Firmicutes	Clostridia	Clostridiales	Ruminococcaceae	Anaerotruncus	uncultured bacterium	0	0	0	0	30	7	0	0	0	0	0	0	0	0	0	0	0	0
OTU663	Bacteria	Bacteroidetes	Bacteroidia	Bacteroidales	Muribaculaceae	uncultured Bacteroidales bacterium	uncultured Bacteroidales bacterium	0	0	0	0	0	0	0	0	0	0	13	0	0	9	0	11	0	0
OTU664	Bacteria	Firmicutes	Clostridia	Clostridiales	Lachnospiraceae	Lachnospiraceae_unclassified	Lachnospiraceae_unclassified	0	0	0	0	30	0	0	0	0	0	0	0	0	0	0	0	9	0
OTU665	Bacteria	Firmicutes	Clostridia	Clostridiales	Ruminococcaceae	Ruminococcaceae UCG-014	unidentified	0	0	0	0	2	27	0	0	0	0	0	0	0	0	0	0	0	0
OTU666	Bacteria	Firmicutes	Clostridia	Clostridiales	Ruminococcaceae	Ruminococcaceae UCG-014	Ruminococcaceae UCG-014_unclassified	0	12	0	0	0	0	0	2	0	0	0	0	2	0	0	5	5	0
OTU667	Bacteria	Bacteroidetes	Bacteroidia	Bacteroidales	Muribaculaceae	uncultured bacterium	uncultured bacterium	0	0	16	6	0	0	0	0	0	0	0	0	0	0	3	5	0	0
OTU668	Bacteria	Firmicutes	Clostridia	Clostridiales	Lachnospiraceae	Lachnospiraceae FCS020 group	Lachnospiraceae FCS020 group_unclassified	0	0	0	5	6	0	0	0	0	0	0	0	8	5	0	0	0	0
OTU669	Bacteria	Firmicutes	Clostridia	Clostridiales	Lachnospiraceae	Lachnospiraceae UCG-010	uncultured bacterium	0	0	0	0	0	1	4	6	0	0	5	0	0	4	0	0	0	3
OTU670	Bacteria	Firmicutes	Clostridia	Clostridiales	Ruminococcaceae	Candidatus Soleaferrea	uncultured bacterium	8	3	0	10	11	0	0	0	0	0	0	0	0	3	0	0	0	0
OTU671	Bacteria	Firmicutes	Clostridia	Clostridiales	Lachnospiraceae	Lachnospiraceae NK4A136 group	uncultured bacterium	0	0	17	14	0	0	0	0	0	0	0	0	0	0	0	0	0	0
OTU672	Bacteria	Firmicutes	Clostridia	Clostridiales	Lachnospiraceae	Lachnospiraceae_unclassified	Lachnospiraceae_unclassified	0	0	0	0	0	0	0	4	0	0	0	0	0	5	4	2	0	0
OTU673	Bacteria	Tenericutes	Mollicutes	Mollicutes RF39	uncultured bacterium	uncultured bacterium	uncultured bacterium	0	0	0	0	0	0	0	0	0	0	0	0	1	3	8	6	4	0
OTU674	Bacteria	Firmicutes	Clostridia	Clostridiales	Lachnospiraceae	Roseburia	uncultured bacterium	0	0	38	1	0	0	0	0	0	0	0	0	0	0	0	0	0	0
OTU675	Bacteria	Firmicutes	Clostridia	Clostridiales	Ruminococcaceae	Ruminococcaceae UCG-014	uncultured bacterium	0	0	3	0	0	6	8	0	0	0	0	3	0	0	0	2	4	4
OTU676	Bacteria	Firmicutes	Clostridia	Clostridiales	Ruminococcaceae	Ruminococcaceae UCG-010	uncultured rumen bacterium	9	0	8	9	0	0	0	0	0	0	0	5	0	0	0	0	0	0
OTU677	Bacteria	Firmicutes	Clostridia	Clostridiales	Ruminococcaceae	Ruminococcaceae UCG-014	Ruminococcaceae UCG-014_unclassified	0	6	0	0	0	18	0	0	0	0	0	0	0	0	0	0	0	0
OTU678	Bacteria	Firmicutes	Clostridia	Clostridiales	Ruminococcaceae	Ruminococcaceae UCG-004	uncultured bacterium	0	0	0	10	5	0	0	5	0	0	0	0	0	4	0	1	0	0
OTU679	Bacteria	Firmicutes	Clostridia	Clostridiales	Ruminococcaceae	Ruminococcaceae_unclassified	Ruminococcaceae_unclassified	0	0	0	0	0	0	0	6	0	0	0	0	1	0	2	6	0	2
OTU680	Bacteria	Firmicutes	Clostridia	Clostridiales	Ruminococcaceae	Ruminococcaceae UCG-014	uncultured bacterium	0	13	0	0	0	0	0	0	0	0	0	0	6	0	0	0	0	0
OTU681	Bacteria	Firmicutes	Clostridia	Clostridiales	Lachnospiraceae	Lachnospiraceae_unclassified	Lachnospiraceae_unclassified	0	0	8	5	0	0	4	0	2	0	0	0	4	4	2	0	0	0
OTU682	Bacteria	Tenericutes	Mollicutes	Mollicutes RF39	Mollicutes RF39_unclassified	Mollicutes RF39_unclassified	Mollicutes RF39_unclassified	0	0	0	19	0	0	0	0	0	0	0	0	0	0	4	0	0	0
OTU683	Bacteria	Firmicutes	Clostridia	Clostridiales	Clostridiales vadinBB60 group	uncultured bacterium	uncultured bacterium	0	0	0	0	0	0	0	5	1	0	0	0	3	0	6	4	0	0
OTU684	Bacteria	Firmicutes	Erysipelotrichia	Erysipelotrichales	Erysipelotrichaceae	uncultured	uncultured bacterium	8	16	2	2	0	1	0	0	0	0	0	0	0	0	0	0	0	0
OTU685	Bacteria	Firmicutes	Erysipelotrichia	Erysipelotrichales	Erysipelotrichaceae	uncultured	uncultured bacterium	0	11	8	7	5	0	0	0	0	0	0	0	0	0	0	0	0	0
OTU686	Bacteria	Firmicutes	Clostridia	Clostridiales	Ruminococcaceae	uncultured	uncultured_unclassified	0	0	0	0	16	0	0	0	0	0	0	0	0	0	0	11	0	0
OTU687	Bacteria	Firmicutes	Clostridia	Clostridiales	Lachnospiraceae	Lachnospiraceae_unclassified	Lachnospiraceae_unclassified	0	0	0	0	0	4	0	0	0	0	0	0	0	0	0	11	0	0
OTU688	Bacteria	Firmicutes	Clostridia	Clostridiales	Lachnospiraceae	uncultured	uncultured_unclassified	0	0	0	0	0	0	13	0	13	0	0	0	0	2	0	0	0	0
OTU689	Bacteria	Firmicutes	Clostridia	Clostridiales	Lachnospiraceae	Lachnospiraceae_unclassified	Lachnospiraceae_unclassified	0	0	0	0	0	0	6	5	6	0	0	0	0	0	0	0	5	3
OTU690	Bacteria	Firmicutes	Clostridia	Clostridiales	Ruminococcaceae	Ruminococcaceae UCG-004	uncultured bacterium	0	0	12	0	0	0	0	0	0	0	0	0	0	1	1	0	0	2
OTU691	Bacteria	Tenericutes	Mollicutes	Mollicutes RF39	unidentified	unidentified	unidentified	0	0	0	4	0	21	0	4	0	0	0	0	0	0	0	0	0	0
OTU692	Bacteria	Tenericutes	Mollicutes	Mollicutes RF39	uncultured bacterium	uncultured bacterium	uncultured bacterium	0	0	0	0	3	0	0	0	0	0	4	0	1	1	1	2	0	0
OTU693	Bacteria	Firmicutes	Clostridia	Clostridiales	Lachnospiraceae	Lachnospiraceae NK4A136 group	Lachnospiraceae bacterium COE1	0	0	0	0	0	22	3	0	0	0	0	0	0	0	0	0	0	0
OTU694	Bacteria	Firmicutes	Clostridia	Clostridiales	Ruminococcaceae	Ruminococcaceae_unclassified	Ruminococcaceae_unclassified	0	0	0	0	0	0	0	0	0	0	9	0	3	0	6	0	0	0
OTU695	Bacteria	Firmicutes	Clostridia	Clostridiales	Lachnospiraceae	Lachnospiraceae_unclassified	Lachnospiraceae_unclassified	2	4	19	4	0	0	0	0	0	0	0	0	0	0	0	0	0	0
OTU696	Bacteria	Firmicutes	Clostridia	Clostridiales	Lachnospiraceae	uncultured	uncultured bacterium	0	0	0	0	0	0	0	6	0	0	0	0	0	3	0	0	0	0
OTU697	Bacteria	Firmicutes	Clostridia	Clostridiales	Ruminococcaceae	Harryflintia	uncultured bacterium	0	0	0	0	0	0	0	5	0	0	0	0	0	3	0	2	0	5
OTU698	Bacteria	Firmicutes	Erysipelotrichia	Erysipelotrichales	Erysipelotrichaceae	Erysipelotrichaceae_unclassified	Erysipelotrichaceae_unclassified	0	0	0	0	0	0	0	0	0	0	0	0	4	2	2	4	0	0
OTU699	Bacteria	Firmicutes	Clostridia	Clostridiales	Lachnospiraceae	Lachnospiraceae NK4A136 group	Lachnospiraceae NK4A136 group_unclassified	0	0	18	0	4	0	0	0	0	0	8	0	0	0	0	0	0	0
OTU700	Bacteria	Firmicutes	Clostridia	Clostridiales	Ruminococcaceae	Ruminococcaceae_unclassified	Ruminococcaceae_unclassified	0	0	8	10	0	9	0	0	0	0	0	0	0	0	0	0	0	0
OTU701	Bacteria	Firmicutes	Clostridia	Clostridiales	Ruminococcaceae	Ruminiclostridium 5	uncultured bacterium	0	0	0	0	0	0	0	5	0	0	19	0	0	0	0	0	0	0
OTU702	Bacteria	Firmicutes	Clostridia	Clostridiales	Family XIII	[Eubacterium] brachy group	uncultured bacterium	6	10	0	6	0	8	0	0	0	0	0	0	0	0	0	0	0	0
OTU703	Bacteria	Firmicutes	Clostridia	Clostridiales	Ruminococcaceae	Ruminococcaceae UCG-014	uncultured bacterium	3	0	5	0	0	17	0	0	0	0	0	0	0	0	0	0	0	0
OTU704	Bacteria	Firmicutes	Clostridia	Clostridiales	Lachnospiraceae	Lachnospiraceae_unclassified	Lachnospiraceae_unclassified	0	0	20	0	0	0	0	4	0	0	0	0	0	0	0	0	0	0
OTU705	Bacteria	Tenericutes	Mollicutes	Mollicutes RF39	Mollicutes RF39_unclassified	Mollicutes RF39_unclassified	Mollicutes RF39_unclassified	4	0	0	0	0	3	0	0	0	0	0	0	4	0	0	4	0	0
OTU706	Bacteria	Firmicutes	Clostridia	Clostridiales	Ruminococcaceae	Butyricicoccus	uncultured bacterium	0	10	0	5	0	0	0	0	0	0	0	3	0	0	3	3	0	0
OTU707	Bacteria	Firmicutes	Clostridia	Clostridiales	Lachnospiraceae	Lachnospiraceae_unclassified	Lachnospiraceae_unclassified	0	0	6	0	0	7	0	0	0	0	0	0	0	4	0	0	4	0
OTU708	Bacteria	Tenericutes	Mollicutes	Mollicutes RF39	Mollicutes RF39_unclassified	Mollicutes RF39_unclassified	Mollicutes RF39_unclassified	0	0	0	0	0	0	0	5	0	0	0	0	0	13	0	0	0	0
OTU709	Bacteria	Firmicutes	Clostridia	Clostridiales	Lachnospiraceae	Lachnospiraceae NK4A136 group	Lachnospiraceae bacterium COE1	3	2	2	17	0	0	0	0	0	0	0	0	0	0	0	0	0	0
OTU710	Bacteria	Firmicutes	Clostridia	Clostridiales	Ruminococcaceae	Butyricicoccus	Butyricicoccus_unclassified	0	0	0	0	0	0	2	0	0	0	3	0	0	0	2	1	3	2
OTU711	Bacteria	Firmicutes	Clostridia	Clostridiales	Ruminococcaceae	Ruminococcaceae UCG-014	unidentified	0	0	0	0	0	0	0	0	6	0	0	0	0	0	6	0	0	0
OTU712	Bacteria	Firmicutes	Clostridia	Clostridiales	Lachnospiraceae	Lachnospiraceae_unclassified	Lachnospiraceae_unclassified	0	0	0	6	15	0	0	0	0	0	0	0	0	0	0	0	0	0
OTU713	Bacteria	Firmicutes	Clostridia	Clostridiales	Lachnospiraceae	Lachnospiraceae_unclassified	Lachnospiraceae_unclassified	0	0	0	0	0	9	13	0	0	0	0	0	0	0	0	0	0	0
OTU714	Bacteria	Tenericutes	Mollicutes	Mollicutes RF39	Mollicutes RF39_unclassified	Mollicutes RF39_unclassified	Mollicutes RF39_unclassified	0	0	0	0	0	10	0	0	0	0	0	0	4	0	0	4	0	0
OTU715	Bacteria	Firmicutes	Clostridia	Clostridiales	Clostridiales vadinBB60 group	uncultured bacterium	uncultured bacterium	0	0	0	0	0	0	0	0	0	0	0	0	0	0	13	5	0	0
OTU716	Bacteria	Firmicutes	Clostridia	Clostridiales	Clostridiales vadinBB60 group	uncultured bacterium	uncultured bacterium	14	0	0	0	0	0	0	0	0	0	0	0	0	0	0	0	0	9
OTU717	Bacteria	Firmicutes	Clostridia	Clostridiales	Ruminococcaceae	Oscillibacter	Oscillibacter_unclassified	0	0	6	0	9	0	0	0	3	0	0	0	0	0	0	0	0	0
OTU718	Bacteria	Firmicutes	Clostridia	Clostridiales	Ruminococcaceae	Ruminococcaceae UCG-014	uncultured bacterium	0	0	0	0	0	5	0	0	0	0	0	0	7	0	0	0	0	0
OTU719	Bacteria	Firmicutes	Clostridia	Clostridiales	Ruminococcaceae	Ruminococcaceae UCG-014	Ruminococcaceae UCG-014_unclassified	0	0	0	0	0	0	0	6	0	0	0	14	0	0	0	0	0	0
OTU720	Bacteria	Tenericutes	Mollicutes	Mollicutes RF39	Mollicutes RF39_unclassified	Mollicutes RF39_unclassified	Mollicutes RF39_unclassified	0	0	0	0	0	0	0	0	8	19	0	0	3	0	0	0	0	0
OTU721	Bacteria	Firmicutes	Clostridia	Clostridiales	Clostridiales vadinBB60 group	uncultured Clostridiales bacterium	uncultured Clostridiales bacterium	0	0	0	0	0	0	0	0	0	0	0	0	0	0	3	0	0	16
OTU722	Bacteria	Firmicutes	Clostridia	Clostridiales	Lachnospiraceae	Lachnospiraceae_unclassified	Lachnospiraceae_unclassified	0	21	0	0	9	0	0	0	0	0	0	0	0	0	0	0	0	0
OTU723	Bacteria	Firmicutes	Clostridia	Clostridiales	Ruminococcaceae	[Eubacterium] coprostanoligenes group	[Eubacterium] coprostanoligenes group_unclassified	0	12	0	5	0	0	0	2	3	0	0	0	0	0	0	2	0	0
OTU724	Bacteria	Firmicutes	Bacilli	Lactobacillales	Lactobacillaceae	Lactobacillus	Lactobacillus_unclassified	0	0	16	0	0	0	0	0	0	0	2	0	1	0	0	0	0	0
OTU725	Bacteria	Firmicutes	Clostridia	Clostridiales	Lachnospiraceae	ASF356	ASF356_unclassified	0	0	0	0	0	2	9	0	0	13	0	2	0	2	0	0	0	0
OTU726	Bacteria	Firmicutes	Clostridia	Clostridiales	Lachnospiraceae	Lachnospiraceae NK4A136 group	Lachnospiraceae NK4A136 group_unclassified	8	0	0	0	0	9	0	0	0	0	0	0	0	0	0	0	0	0
OTU727	Bacteria	Firmicutes	Clostridia	Clostridiales	Lachnospiraceae	Lachnospiraceae_unclassified	Lachnospiraceae_unclassified	0	0	3	0	0	0	0	4	6	0	0	0	2	2	0	0	0	0
OTU728	Bacteria	Firmicutes	Erysipelotrichia	Erysipelotrichales	Erysipelotrichaceae	uncultured	uncultured bacterium	4	0	5	0	0	7	0	0	0	0	0	0	0	0	0	0	0	0
OTU729	Bacteria	Firmicutes	Clostridia	Clostridiales	Lachnospiraceae	Lachnospiraceae_unclassified	Lachnospiraceae_unclassified	0	0	6	0	0	12	0	0	0	0	0	0	0	0	0	0	0	0
OTU730	Bacteria	Firmicutes	Clostridia	Clostridiales	Lachnospiraceae	Lachnospiraceae_unclassified	Lachnospiraceae_unclassified	0	0	0	4	0	18	0	0	0	0	0	0	0	0	0	0	0	0
OTU731	Bacteria	Firmicutes	Clostridia	Clostridiales	Lachnospiraceae	Lachnospiraceae_unclassified	Lachnospiraceae_unclassified	0	0	0	0	0	0	24	0	0	12	0	0	0	0	0	0	0	0
OTU732	Bacteria	Tenericutes	Mollicutes	Mollicutes RF39	Mollicutes RF39_unclassified	Mollicutes RF39_unclassified	Mollicutes RF39_unclassified	0	0	0	0	0	0	0	0	1	0	0	0	2	0	4	5	0	1
OTU733	Bacteria	Tenericutes	Mollicutes	Mollicutes RF39	uncultured bacterium	uncultured bacterium	uncultured bacterium	0	0	0	0	0	0	0	0	0	0	0	0	0	6	0	1	0	6
OTU734	Bacteria	Firmicutes	Clostridia	Clostridiales	Lachnospiraceae	Roseburia	Roseburia_unclassified	0	0	0	0	16	4	0	0	0	0	0	0	2	0	0	0	0	0
OTU735	Bacteria	Firmicutes	Clostridia	Clostridiales	Ruminococcaceae	Ruminiclostridium 5	uncultured bacterium	0	0	0	0	6	0	0	0	0	0	0	0	2	0	0	3	0	1
OTU736	Bacteria	Actinobacteria	Coriobacteriia	Coriobacteriales	Eggerthellaceae	Enterorhabdus	uncultured bacterium	12	0	1	0	0	0	0	0	0	0	0	0	3	0	0	0	0	3
OTU737	Bacteria	Tenericutes	Mollicutes	Mollicutes RF39	uncultured bacterium	uncultured bacterium	uncultured bacterium	3	0	0	0	0	0	0	0	0	3	0	0	0	1	0	0	0	6
OTU738	Bacteria	Firmicutes	Clostridia	Clostridiales	Ruminococcaceae	Anaerotruncus	uncultured organism	0	0	0	2	0	0	0	5	0	0	0	0	2	3	0	0	0	0
OTU739	Bacteria	Firmicutes	Clostridia	Clostridiales	Ruminococcaceae	Ruminococcaceae_unclassified	Ruminococcaceae_unclassified	0	0	0	2	0	0	0	2	0	0	0	4	1	0	4	2	0	0
OTU740	Bacteria	Firmicutes	Clostridia	Clostridiales	Ruminococcaceae	Harryflintia	uncultured bacterium	0	7	1	5	3	0	0	1	0	0	0	0	0	0	2	0	0	0
OTU741	Bacteria	Firmicutes	Clostridia	Clostridiales	Lachnospiraceae	Lachnospiraceae_unclassified	Lachnospiraceae_unclassified	0	0	3	0	0	0	0	0	0	0	5	0	0	0	0	0	7	0
OTU742	Bacteria	Firmicutes	Clostridia	Clostridiales	Christensenellaceae	uncultured	uncultured bacterium	0	0	2	0	0	0	0	0	0	0	0	0	0	2	3	0	2	0
OTU743	Bacteria	Firmicutes	Clostridia	Clostridiales	Lachnospiraceae	uncultured	uncultured_unclassified	0	0	0	10	0	0	0	0	0	0	0	0	0	2	0	1	0	0
OTU744	Bacteria	Firmicutes	Clostridia	Clostridiales	Lachnospiraceae	Lachnospiraceae_unclassified	Lachnospiraceae_unclassified	0	0	0	0	0	8	0	2	0	8	0	0	0	0	0	0	0	0
OTU745	Bacteria	Firmicutes	Clostridia	Clostridiales	Ruminococcaceae	Ruminiclostridium 5	Ruminiclostridium 5_unclassified	0	0	0	0	0	0	0	4	7	0	0	0	0	0	3	0	0	0
OTU746	Bacteria	Firmicutes	Erysipelotrichia	Erysipelotrichales	Erysipelotrichaceae	uncultured	uncultured bacterium	0	4	0	0	0	7	0	3	0	0	0	0	0	0	1	0	0	0
OTU747	Bacteria	Firmicutes	Clostridia	Clostridiales	Ruminococcaceae	Candidatus Soleaferrea	uncultured bacterium	0	4	0	0	0	0	0	1	1	0	2	0	0	5	0	0	0	1
OTU748	Bacteria	Firmicutes	Clostridia	Clostridiales	Clostridiales vadinBB60 group	uncultured bacterium	uncultured bacterium	0	3	0	0	0	2	0	0	0	0	0	10	0	0	0	0	6	2
OTU749	Bacteria	Firmicutes	Clostridia	Clostridiales	Lachnospiraceae	ASF356	uncultured bacterium	0	0	0	8	0	10	0	0	0	0	0	0	0	0	0	0	0	0
OTU750	Bacteria	Firmicutes	Clostridia	Clostridiales	Lachnospiraceae	Lachnospiraceae_unclassified	Lachnospiraceae_unclassified	0	0	0	0	4	0	0	5	3	0	0	0	0	0	3	0	0	1
OTU751	Bacteria	Firmicutes	Clostridia	Clostridiales	Lachnospiraceae	Lachnospiraceae NK4A136 group	Clostridiales bacterium CIEAF 020	0	0	10	0	0	0	0	0	0	0	0	0	0	0	0	0	6	0
OTU752	Bacteria	Firmicutes	Clostridia	Clostridiales	Lachnospiraceae	Lachnospiraceae_unclassified	Lachnospiraceae_unclassified	0	0	0	0	0	8	0	0	0	0	0	0	0	0	5	0	0	0
OTU753	Bacteria	Firmicutes	Erysipelotrichia	Erysipelotrichales	Erysipelotrichaceae	Erysipelatoclostridium	uncultured bacterium	0	0	0	0	0	0	3	0	0	7	0	0	0	0	3	4	0	0
OTU754	Bacteria	Firmicutes	Clostridia	Clostridiales	Lachnospiraceae	Lachnospiraceae_unclassified	Lachnospiraceae_unclassified	10	6	5	0	0	0	0	0	0	0	0	0	0	0	0	0	0	0
OTU755	Bacteria	Firmicutes	Clostridia	Clostridiales	Lachnospiraceae	A2	uncultured bacterium	0	17	0	0	4	3	0	0	0	0	0	0	0	0	0	0	0	0
OTU756	Bacteria	Firmicutes	Clostridia	Clostridiales	Lachnospiraceae	Lachnospiraceae_unclassified	Lachnospiraceae_unclassified	0	13	9	0	0	0	0	0	0	0	0	0	0	0	0	0	0	0
OTU757	Bacteria	Firmicutes	Clostridia	Clostridiales	Lachnospiraceae	A2	uncultured bacterium	0	0	0	5	0	12	0	0	0	0	0	0	0	0	0	0	0	0
OTU758	Bacteria	Firmicutes	Clostridia	Clostridiales	Ruminococcaceae	Oscillibacter	uncultured bacterium	0	9	0	0	0	0	2	2	0	0	0	8	0	0	0	0	0	0
OTU759	Bacteria	Firmicutes	Clostridia	Clostridiales	Lachnospiraceae	Lachnospiraceae_unclassified	Lachnospiraceae_unclassified	0	4	0	6	0	3	0	0	0	0	0	0	0	0	0	3	0	0
OTU760	Bacteria	Firmicutes	Clostridia	Clostridiales	Lachnospiraceae	Lachnospiraceae_unclassified	Lachnospiraceae_unclassified	0	0	0	0	13	0	0	2	4	0	0	0	0	0	0	0	0	0
OTU761	Bacteria	Tenericutes	Mollicutes	Mollicutes RF39	Mollicutes RF39_unclassified	Mollicutes RF39_unclassified	Mollicutes RF39_unclassified	0	0	0	0	0	0	0	0	5	5	0	0	0	0	0	0	6	0
OTU762	Bacteria	Firmicutes	Clostridia	Clostridiales	Clostridiales vadinBB60 group	uncultured bacterium	uncultured bacterium	0	0	0	0	0	0	0	0	0	0	0	7	0	1	4	0	2	0
OTU763	Bacteria	Firmicutes	Clostridia	Clostridiales	Ruminococcaceae	Ruminococcaceae UCG-014	Ruminococcaceae UCG-014_unclassified	0	0	0	0	0	0	0	0	0	0	0	0	10	0	0	0	0	5
OTU764	Bacteria	Firmicutes	Clostridia	Clostridiales	Ruminococcaceae	Oscillibacter	uncultured bacterium	0	0	0	0	0	0	0	0	0	0	0	0	0	0	5	6	0	0
OTU765	Bacteria	Firmicutes	Clostridia	Clostridiales	Lachnospiraceae	Lachnospiraceae_unclassified	Lachnospiraceae_unclassified	7	0	0	0	0	3	0	0	3	0	0	0	0	0	0	0	0	0
OTU766	Bacteria	Firmicutes	Clostridia	Clostridiales	Lachnospiraceae	Lachnospiraceae_unclassified	Lachnospiraceae_unclassified	0	0	0	6	13	0	0	0	0	0	0	0	0	0	0	0	0	0
OTU767	Bacteria	Firmicutes	Clostridia	Clostridiales	Lachnospiraceae	uncultured	uncultured bacterium	0	0	0	0	0	0	0	4	0	0	0	0	0	0	0	0	0	2
OTU768	Bacteria	Firmicutes	Clostridia	Clostridiales	Clostridiaceae 1	Clostridium sensu stricto 1	Clostridium sensu stricto 1_unclassified	0	0	0	0	0	0	0	0	0	0	5	0	0	0	0	0	6	2
OTU769	Bacteria	Firmicutes	Clostridia	Clostridiales	Clostridiales vadinBB60 group	Clostridiales vadinBB60 group_unclassified	Clostridiales vadinBB60 group_unclassified	0	0	0	0	0	0	0	0	0	0	0	0	0	3	1	0	0	3
OTU770	Bacteria	Firmicutes	Clostridia	Clostridiales	Clostridiales vadinBB60 group	uncultured bacterium	uncultured bacterium	0	0	0	10	0	0	0	2	0	0	0	0	0	0	0	0	0	0
OTU771	Bacteria	Firmicutes	Clostridia	Clostridiales	Ruminococcaceae	Ruminococcaceae UCG-014	Ruminococcaceae UCG-014_unclassified	0	0	0	0	0	0	0	0	0	0	0	15	0	0	0	4	0	0
OTU772	Bacteria	Firmicutes	Clostridia	Clostridiales	Clostridiales vadinBB60 group	Clostridiales vadinBB60 group_unclassified	Clostridiales vadinBB60 group_unclassified	0	11	0	0	6	0	0	0	0	0	0	0	0	0	0	0	0	0
OTU773	Bacteria	Firmicutes	Clostridia	Clostridiales	Ruminococcaceae	Ruminococcaceae UCG-014	Ruminococcaceae UCG-014_unclassified	0	0	0	0	0	0	0	0	14	0	0	0	0	0	0	0	0	1
OTU774	Bacteria	Firmicutes	Clostridia	Clostridiales	Lachnospiraceae	Lachnospiraceae NK4A136 group	Lachnospiraceae NK4A136 group_unclassified	8	0	0	0	0	0	0	0	0	0	8	0	0	0	0	0	0	0
OTU775	Bacteria	Firmicutes	Clostridia	Clostridiales	Ruminococcaceae	Ruminococcaceae_unclassified	Ruminococcaceae_unclassified	0	0	0	0	0	0	0	4	1	0	0	6	0	0	0	0	0	0
OTU776	Bacteria	Firmicutes	Clostridia	Clostridiales	Ruminococcaceae	Ruminococcaceae UCG-014	uncultured bacterium	8	0	9	0	0	0	0	0	0	0	0	0	0	0	0	0	0	0
OTU777	Bacteria	Firmicutes	Clostridia	Clostridiales	Lachnospiraceae	A2	uncultured bacterium	5	0	12	0	0	0	0	0	0	0	0	0	0	0	0	0	0	0
OTU778	Bacteria	Firmicutes	Clostridia	Clostridiales	Lachnospiraceae	Roseburia	uncultured bacterium	0	0	12	4	0	0	0	0	0	0	0	0	0	0	0	0	0	0
OTU779	Bacteria	Tenericutes	Mollicutes	Mollicutes RF39	unidentified	unidentified	unidentified	0	0	4	0	0	8	0	0	0	0	0	0	0	0	0	0	0	0
OTU780	Bacteria	Firmicutes	Clostridia	Clostridiales	Ruminococcaceae	Ruminococcaceae UCG-014	Ruminococcaceae UCG-014_unclassified	0	0	0	0	0	0	0	0	6	0	0	0	0	6	0	0	0	0
OTU781	Bacteria	Firmicutes	Clostridia	Clostridiales	Lachnospiraceae	Lachnospiraceae_unclassified	Lachnospiraceae_unclassified	3	0	3	4	3	0	0	0	0	0	0	0	0	0	0	0	0	0
OTU782	Bacteria	Firmicutes	Clostridia	Clostridiales	Ruminococcaceae	Ruminococcaceae_unclassified	Ruminococcaceae_unclassified	0	6	0	0	0	0	14	0	0	0	0	0	0	0	0	0	0	0
OTU783	Bacteria	Firmicutes	Clostridia	Clostridiales	Lachnospiraceae	Lachnospiraceae_unclassified	Lachnospiraceae_unclassified	0	0	8	0	0	0	0	0	0	0	0	0	0	0	0	0	0	0
OTU784	Bacteria	Firmicutes	Clostridia	Clostridiales	Lachnospiraceae	uncultured	uncultured bacterium	0	0	0	6	0	0	0	0	0	0	10	0	0	0	0	0	0	0
OTU785	Bacteria	Firmicutes	Clostridia	Clostridiales	Ruminococcaceae	Ruminococcaceae_unclassified	Ruminococcaceae_unclassified	0	0	0	0	0	7	0	1	0	0	5	0	0	0	0	0	0	0
OTU786	Bacteria	Firmicutes	Clostridia	Clostridiales	Ruminococcaceae	Harryflintia	uncultured bacterium	0	0	0	0	0	0	0	0	0	0	0	3	1	0	0	0	0	0
OTU787	Bacteria	Actinobacteria	Coriobacteriia	Coriobacteriales	Eggerthellaceae	Enterorhabdus	uncultured bacterium	5	0	0	0	0	0	0	0	0	0	0	0	3	0	0	0	0	0
OTU788	Bacteria	Firmicutes	Clostridia	Clostridiales	Clostridiales vadinBB60 group	uncultured bacterium	uncultured bacterium	3	0	0	0	3	1	0	0	0	0	0	0	0	0	0	0	0	1
OTU789	Bacteria	Firmicutes	Clostridia	Clostridiales	Lachnospiraceae	Lachnospiraceae_unclassified	Lachnospiraceae_unclassified	0	0	5	8	0	0	0	0	0	0	0	0	0	0	0	0	0	0
OTU790	Bacteria	Firmicutes	Clostridia	Clostridiales	Ruminococcaceae	Candidatus Soleaferrea	uncultured bacterium	0	0	2	0	0	0	0	0	2	1	3	2	0	0	0	0	5	1
OTU791	Bacteria	Tenericutes	Mollicutes	Mollicutes RF39	uncultured bacterium	uncultured bacterium	uncultured bacterium	0	0	0	0	0	0	0	0	4	0	0	0	3	0	0	0	0	0
OTU792	Bacteria	Firmicutes	Clostridia	Clostridiales	Ruminococcaceae	uncultured	uncultured_unclassified	0	0	0	0	10	0	0	0	0	0	0	0	0	0	0	2	0	0
OTU793	Bacteria	Firmicutes	Bacilli	Lactobacillales	Streptococcaceae	Streptococcus	Streptococcus_unclassified	0	0	0	0	0	0	0	0	0	0	14	0	0	0	0	1	0	0
OTU794	Bacteria	Firmicutes	Clostridia	Clostridiales	Ruminococcaceae	Ruminiclostridium	uncultured bacterium	0	0	0	0	0	0	0	0	0	0	0	0	0	0	5	0	0	4
OTU795	Bacteria	Firmicutes	Clostridia	Clostridiales	Lachnospiraceae	Roseburia	Roseburia_unclassified	10	0	5	0	0	0	0	0	0	0	0	0	0	0	0	0	0	0
OTU796	Bacteria	Firmicutes	Clostridia	Clostridiales	Family XIII	Family XIII AD3011 group	Family XIII AD3011 group_unclassified	7	6	0	2	0	0	0	0	0	0	0	0	0	0	0	0	0	0
OTU797	Bacteria	Firmicutes	Clostridia	Clostridiales	Clostridiales vadinBB60 group	uncultured bacterium	uncultured bacterium	0	0	0	0	0	0	0	0	0	0	0	0	2	3	0	0	0	0
OTU798	Bacteria	Firmicutes	Clostridia	Clostridiales	Lachnospiraceae	Lachnospiraceae_unclassified	Lachnospiraceae_unclassified	0	0	7	7	0	0	0	0	0	0	0	0	0	0	0	0	0	0
OTU799	Bacteria	Firmicutes	Clostridia	Clostridiales	Lachnospiraceae	Lachnospiraceae_unclassified	Lachnospiraceae_unclassified	0	0	0	0	0	0	0	0	0	0	0	0	2	0	0	0	1	0
OTU800	Bacteria	Firmicutes	Clostridia	Clostridiales	Lachnospiraceae	Lachnospiraceae NK4A136 group	uncultured bacterium	2	0	0	0	11	0	0	0	0	0	0	0	0	0	0	0	0	0
OTU801	Bacteria	Tenericutes	Mollicutes	Mollicutes RF39	Mollicutes RF39_unclassified	Mollicutes RF39_unclassified	Mollicutes RF39_unclassified	1	4	0	3	2	0	0	0	0	0	0	0	0	0	0	0	0	0
OTU802	Bacteria	Tenericutes	Mollicutes	Mollicutes RF39	Mollicutes RF39_unclassified	Mollicutes RF39_unclassified	Mollicutes RF39_unclassified	0	0	0	0	0	0	0	2	4	0	0	0	0	0	0	0	0	0
OTU803	Bacteria	Firmicutes	Clostridia	Clostridiales	Ruminococcaceae	Ruminococcaceae UCG-004	uncultured bacterium	0	0	0	0	0	0	0	0	2	0	0	0	0	0	0	0	6	0
OTU804	Bacteria	Firmicutes	Clostridia	Clostridiales	Lachnospiraceae	uncultured	uncultured bacterium	0	0	0	0	0	0	0	0	3	0	12	0	0	0	0	0	0	0
OTU805	Bacteria	Firmicutes	Clostridia	Clostridiales	Ruminococcaceae	Ruminococcaceae UCG-014	uncultured bacterium	0	0	0	0	0	0	0	0	0	0	0	0	0	3	2	0	0	0
OTU806	Bacteria	Firmicutes	Clostridia	Clostridiales	Clostridiales vadinBB60 group	uncultured bacterium	uncultured bacterium	5	0	0	0	9	0	0	0	0	0	0	0	0	0	0	0	0	0
OTU807	Bacteria	Firmicutes	Clostridia	Clostridiales	Clostridiales vadinBB60 group	uncultured bacterium	uncultured bacterium	0	1	3	3	0	0	3	1	0	0	0	0	0	0	0	0	0	0
OTU808	Bacteria	Tenericutes	Mollicutes	Mollicutes RF39	uncultured bacterium	uncultured bacterium	uncultured bacterium	0	0	0	3	0	0	0	0	0	0	0	0	4	0	1	0	0	0
OTU809	Bacteria	Firmicutes	Clostridia	Clostridiales	Ruminococcaceae	Ruminiclostridium 9	uncultured bacterium	0	0	0	0	0	0	0	0	0	0	0	0	2	1	0	1	0	4
OTU810	Bacteria	Firmicutes	Clostridia	Clostridiales	Ruminococcaceae	Oscillibacter	uncultured bacterium	0	0	0	0	0	0	10	0	1	6	0	0	0	0	0	0	0	0
OTU811	Bacteria	Tenericutes	Mollicutes	Mollicutes RF39	Mollicutes RF39_unclassified	Mollicutes RF39_unclassified	Mollicutes RF39_unclassified	0	0	0	0	0	0	7	3	0	0	0	0	0	0	0	0	0	0
OTU812	Bacteria	Tenericutes	Mollicutes	Mollicutes RF39	Mollicutes RF39_unclassified	Mollicutes RF39_unclassified	Mollicutes RF39_unclassified	0	0	0	0	0	0	0	0	0	0	3	0	0	0	0	5	0	0
OTU813	Bacteria	Tenericutes	Mollicutes	Mollicutes RF39	Mollicutes RF39_unclassified	Mollicutes RF39_unclassified	Mollicutes RF39_unclassified	0	0	0	0	0	0	0	4	2	0	0	0	0	0	0	0	0	0
OTU814	Bacteria	Tenericutes	Mollicutes	Mollicutes RF39	Mollicutes RF39_unclassified	Mollicutes RF39_unclassified	Mollicutes RF39_unclassified	0	0	0	0	0	0	0	0	0	0	0	0	2	0	0	1	0	0
OTU815	Bacteria	Firmicutes	Bacilli	Bacillales	Staphylococcaceae	Staphylococcus	Staphylococcus_unclassified	2	2	0	0	0	2	0	0	0	0	2	0	0	0	0	0	0	0
OTU816	Bacteria	Firmicutes	Clostridia	Clostridiales	Clostridiales vadinBB60 group	Clostridiales vadinBB60 group_unclassified	Clostridiales vadinBB60 group_unclassified	1	2	0	1	0	0	0	0	0	0	0	0	3	0	0	0	0	0
OTU817	Bacteria	Firmicutes	Clostridia	Clostridiales	Ruminococcaceae	Ruminococcaceae UCG-014	Ruminococcaceae UCG-014_unclassified	0	4	5	3	0	0	0	0	0	0	0	0	0	0	0	0	0	0
OTU818	Bacteria	Tenericutes	Mollicutes	Mollicutes RF39	Mollicutes RF39_unclassified	Mollicutes RF39_unclassified	Mollicutes RF39_unclassified	0	0	2	0	0	5	0	0	0	0	0	0	0	0	0	0	0	0
OTU819	Bacteria	Firmicutes	Clostridia	Clostridiales	Lachnospiraceae	Lachnospiraceae NK4A136 group	Lachnospiraceae NK4A136 group_unclassified	0	0	0	3	0	3	0	0	0	0	0	0	0	0	0	0	0	0
OTU820	Bacteria	Firmicutes	Clostridia	Clostridiales	Ruminococcaceae	Ruminococcaceae UCG-014	Ruminococcaceae UCG-014_unclassified	0	0	0	0	0	0	0	1	3	0	0	0	0	0	0	0	0	3
OTU821	Bacteria	Firmicutes	Clostridia	Clostridiales	Lachnospiraceae	Lachnospiraceae_unclassified	Lachnospiraceae_unclassified	0	0	3	0	0	0	0	0	0	0	0	0	0	0	0	0	1	0
OTU822	Bacteria	Firmicutes	Clostridia	Clostridiales	Lachnospiraceae	Lachnospiraceae_unclassified	Lachnospiraceae_unclassified	0	0	4	0	0	0	0	0	0	0	0	0	1	0	0	0	0	0
OTU823	Bacteria	Tenericutes	Mollicutes	Mollicutes RF39	uncultured bacterium	uncultured bacterium	uncultured bacterium	0	0	0	0	0	0	0	4	0	0	0	0	0	3	0	0	0	0
OTU824	Bacteria	Firmicutes	Clostridia	Clostridiales	Lachnospiraceae	Lachnospiraceae_unclassified	Lachnospiraceae_unclassified	0	0	0	0	0	0	0	1	0	0	4	0	0	0	0	0	0	1
OTU825	Bacteria	Tenericutes	Mollicutes	Mollicutes RF39	Mollicutes RF39_unclassified	Mollicutes RF39_unclassified	Mollicutes RF39_unclassified	0	0	0	0	0	0	0	0	0	0	0	0	0	0	1	0	0	2
OTU826	Bacteria	Actinobacteria	Coriobacteriia	Coriobacteriales	Eggerthellaceae	Eggerthellaceae_unclassified	Eggerthellaceae_unclassified	4	0	0	0	5	0	0	0	0	0	0	0	0	0	0	0	0	0
OTU827	Bacteria	Firmicutes	Clostridia	Clostridiales	Lachnospiraceae	Lachnospiraceae_unclassified	Lachnospiraceae_unclassified	0	4	0	0	7	0	0	0	0	0	0	0	0	0	0	0	0	0
OTU828	Bacteria	Firmicutes	Clostridia	Clostridiales	Clostridiales vadinBB60 group	Clostridiales vadinBB60 group_unclassified	Clostridiales vadinBB60 group_unclassified	0	0	0	0	0	0	0	3	0	0	0	0	0	0	2	0	0	0
OTU829	Bacteria	Firmicutes	Clostridia	Clostridiales	Clostridiales vadinBB60 group	uncultured bacterium	uncultured bacterium	0	0	0	0	0	0	0	0	0	0	0	0	0	0	2	0	0	0
OTU830	Bacteria	Firmicutes	Clostridia	Clostridiales	Clostridiales vadinBB60 group	uncultured bacterium	uncultured bacterium	0	0	0	0	0	0	0	0	0	0	0	0	1	0	1	0	0	0
OTU831	Bacteria	Firmicutes	Clostridia	Clostridiales	Ruminococcaceae	Ruminococcaceae UCG-014	uncultured bacterium	3	0	0	0	6	0	0	0	0	0	0	0	0	0	0	0	0	0
OTU832	Bacteria	Firmicutes	Clostridia	Clostridiales	Lachnospiraceae	Lachnospiraceae UCG-001	Lachnospiraceae UCG-001_unclassified	0	2	0	5	0	0	0	0	0	0	0	0	0	0	0	0	0	0
OTU833	Bacteria	Firmicutes	Clostridia	Clostridiales	Lachnospiraceae	Lachnospiraceae_unclassified	Lachnospiraceae_unclassified	0	0	5	0	2	0	0	0	0	0	0	0	0	0	0	0	0	0
OTU834	Bacteria	Firmicutes	Clostridia	Clostridiales	Ruminococcaceae	Ruminococcaceae_unclassified	Ruminococcaceae_unclassified	0	0	3	0	0	1	0	0	0	0	0	0	0	0	0	0	3	0
OTU835	Bacteria	Firmicutes	Clostridia	Clostridiales	Ruminococcaceae	Ruminococcaceae UCG-014	uncultured bacterium	0	0	0	0	0	4	0	0	0	0	0	0	0	0	0	0	0	0
OTU836	Bacteria	Firmicutes	Clostridia	Clostridiales	Ruminococcaceae	GCA-900066225	GCA-900066225_unclassified	0	0	0	0	0	0	0	0	0	0	0	0	0	0	0	4	0	1
OTU837	Bacteria	Firmicutes	Clostridia	Clostridiales	Lachnospiraceae	A2	A2_unclassified	0	6	0	0	3	0	0	0	0	0	0	0	0	0	0	0	0	0
OTU838	Bacteria	Firmicutes	Clostridia	Clostridiales	Lachnospiraceae	Lachnospiraceae_unclassified	Lachnospiraceae_unclassified	0	0	0	0	0	0	0	3	0	0	0	0	0	0	0	0	0	1
OTU839	Bacteria	Firmicutes	Clostridia	Clostridiales	Lachnospiraceae	GCA-900066575	uncultured bacterium	0	0	0	0	0	0	0	2	0	0	0	0	1	0	0	0	0	0

## Sheet: otu_relative_tax
OTUID	Kingdom	Phylum	Class	Order	Family	Genus	Species	A1	A3	A4	A5	A6	A8	B1	B3	B4	B5	B6	B8	M2	M3	M4	M5	M6	M8
OTU1	Bacteria	Firmicutes	Clostridia	Clostridiales	Lachnospiraceae	Lachnospiraceae_unclassified	Lachnospiraceae_unclassified	0.0091439	0.00588639	0.00425763	0.0304035	0.00294319	0.00582924	0.0868956	0.00800091	0.069608	0.101612	0.00385758	0.136844	0.0408332	0.0886387	0.0970968	0.0936393	0.142673	0.0443479
OTU2	Bacteria	Bacteroidetes	Bacteroidia	Bacteroidales	Muribaculaceae	uncultured bacterium	uncultured bacterium	0.0483484	0.0420619	0.033461	0.0330609	0.0208595	0.0357469	0.0278318	0.0338896	0.0247457	0.028689	0.0846668	0.0494342	0.0382044	0.0346611	0.0377472	0.0518631	0.0199166	0.0206881
OTU3	Bacteria	Bacteroidetes	Bacteroidia	Bacteroidales	Muribaculaceae	uncultured bacterium	uncultured bacterium	0.0216025	0.0251743	0.0126872	0.0247457	0.0180306	0.0520345	0.0202309	0.0358898	0.0287176	0.0267173	0.0135444	0.0151732	0.0206309	0.0396617	0.0182307	0.0645217	0.0201166	0.0424048
OTU4	Bacteria	Bacteroidetes	Bacteroidia	Bacteroidales	Muribaculaceae	uncultured bacterium	uncultured bacterium	0.0104298	0.015316	0.00657218	0.0128586	0.0219739	0.00814379	0.0135158	0.00160018	0.00657218	0.0107155	0.0129158	0.0153732	0.0573494	0.0286318	0.0405761	0.0275174	0.0685507	0.0712939
OTU5	Bacteria	Firmicutes	Clostridia	Clostridiales	Lachnospiraceae	Lachnospiraceae NK4A136 group	Lachnospiraceae NK4A136 group_unclassified	0.00920105	0.00720082	0.0256887	0.0027146	0.0473483	0.010144	0.0492342	0.0176592	0.0160304	0.0552063	0.00437193	0.0183735	0.0232884	0.0753515	0.00328609	0.0659504	0.00640073	0.0456338
OTU6	Bacteria	Epsilonbacteraeota	Campylobacteria	Campylobacterales	Helicobacteraceae	Helicobacter	Helicobacter_unclassified	0.0045148	0.00445765	0.0175163	0.0266888	0.0219168	0.0201452	0.0261744	0.0540633	0.0210024	0.0181449	0.0430335	0.0329466	0.0186879	0.0315465	0.0275174	0.0225169	0.0161447	0.0582067
OTU7	Bacteria	Bacteroidetes	Bacteroidia	Bacteroidales	Prevotellaceae	Alloprevotella	uncultured bacterium	0.0833524	0.056235	0.117756	0.0565779	0.0795805	0.0330038	0.0130586	0.00328609	0.0265745	0.0118299	0.000714367	0.00477197	0.0412619	0.00671505	0.0110584	0.00308607	0.00502915	0.00585781
OTU8	Bacteria	Bacteroidetes	Bacteroidia	Bacteroidales	Rikenellaceae	Rikenellaceae RC9 gut group	uncultured organism	0.0523203	0.0110584	0.0484055	0.0282318	0.00780089	0.0216882	0.0195737	0.0437479	0.0232312	0.0775803	0.0480626	0.0310321	0.0217739	0.0165733	0.0145445	0.0258601	0.0259458	0.0177735
OTU9	Bacteria	Bacteroidetes	Bacteroidia	Bacteroidales	Muribaculaceae	uncultured bacterium	uncultured bacterium	0.017602	0.0120585	0.0305749	0.0124586	0.0107441	0.0116013	0.00511487	0.00620071	0.0115156	0.0138873	0.0124871	0.0205166	0.0592639	0.0152017	0.0224883	0.026003	0.0159447	0.0206881
OTU10	Bacteria	Bacteroidetes	Bacteroidia	Bacteroidales	Muribaculaceae	Muribaculaceae_unclassified	Muribaculaceae_unclassified	0.0260887	0.033861	0.0152875	0.0336896	0.00480055	0.0188307	0.0128872	0.0236884	0.0188021	0.00877243	0.0192022	0.00985827	0.0254886	0.0243742	0.0328609	0.0153446	0.0342039	0.00685793
OTU11	Bacteria	Bacteroidetes	Bacteroidia	Bacteroidales	Rikenellaceae	Alistipes	uncultured bacterium	0.0128015	0.0118013	0.0148017	0.0250314	0.0389759	0.0151732	0.0192022	0.0107727	0.0308321	0.0234312	0.00768659	0.0240599	0.0101726	0.0159447	0.0174877	0.00982969	0.0188307	0.0221454
OTU12	Bacteria	Verrucomicrobia	Verrucomicrobiae	Verrucomicrobiales	Akkermansiaceae	Akkermansia	uncultured bacterium	0.00491485	0.00111441	0.00520059	0.00277175	0.00137159	0.00282889	0.00145731	0.00574351	0.0751514	0.0124014	0.00280032	0.0180306	0.031375	0.00325752	0.0397188	0.0116299	0.00211453	0.00791519
OTU13	Bacteria	Bacteroidetes	Bacteroidia	Bacteroidales	Muribaculaceae	uncultured bacterium	uncultured bacterium	0.0110013	0.0104869	0.00494342	0.00965825	0.00854383	0.0244028	0.00757229	0.0161733	0.011487	0.011687	0.00442908	0.00551492	0.00865813	0.017402	0.00777232	0.0282032	0.00748657	0.0198308
OTU14	Bacteria	Bacteroidetes	Bacteroidia	Bacteroidales	Rikenellaceae	Alistipes	uncultured bacterium	0.00102869	0.00097154	0.000685793	0.00122871	0.000742942	0.00571494	0.0214882	0.00228598	0.00705795	0.00617213	0.0332324	0.0199451	0.0155732	0.0230312	0.0254886	0.0198594	0.0259744	0.00685793
OTU15	Bacteria	Firmicutes	Clostridia	Clostridiales	Ruminococcaceae	Oscillibacter	Oscillibacter_unclassified	0.000342896	0.000171448	0.000542919	0.000400046	0.00165733	0.00231455	0.0131158	0.0019145	0.0115728	0.0125443	0.0155446	0.00482912	0.00800091	0.0154303	0.0461767	0.020288	0.0162876	0.0164876
OTU16	Bacteria	Bacteroidetes	Bacteroidia	Bacteroidales	Bacteroidaceae	Bacteroides	Bacteroides massiliensis dnLKV3	0.00834381	0.00788662	0.0107155	0.00525774	0.00800091	0.0128586	0.013973	0.0116585	0.0179449	0.0100869	0.0234027	0.027146	0.0147731	0.0168591	0.00645788	0.00311464	0.00574351	0.01283
OTU17	Bacteria	Bacteroidetes	Bacteroidia	Bacteroidales	Bacteroidaceae	Bacteroides	Bacteroides_unclassified	0.0146588	0.0108298	0.0105726	0.00565779	0.0134873	0.0116013	0.027746	0.0114299	0.0117156	0.00794377	0.0126872	0.013773	0.018345	0.00774374	0.00288604	0.00740085	0.00662933	0.0108012
OTU18	Bacteria	Bacteroidetes	Bacteroidia	Bacteroidales	Muribaculaceae	Muribaculaceae_unclassified	Muribaculaceae_unclassified	0.00385758	0.00494342	0.00388616	0.00465768	0.00888673	0.00514344	0.0136873	0.00300034	0.00322894	0.00171448	0.000514344	0.0265745	0.0196594	0.0142873	0.0190879	0.0145445	0.0194022	0.00400046
OTU19	Bacteria	Bacteroidetes	Bacteroidia	Bacteroidales	Rikenellaceae	Rikenellaceae RC9 gut group	uncultured bacterium	0.00542919	0.00151446	0.00285747	0.00354326	0.00437193	0.00285747	0.00405761	0.00414333	0.00614356	0.0102297	0.00834381	0.00708652	0.0073437	0.0144588	0.01223	0.027546	0.0130015	0.0134587
OTU20	Bacteria	Proteobacteria	Deltaproteobacteria	Desulfovibrionales	Desulfovibrionaceae	Desulfovibrio	uncultured bacterium	0.0149446	0.00662933	0.00748657	0.00600069	0.00048577	0.00480055	0.004972	0.0103155	0.00411476	0.00837239	0.0110584	0.00605784	0.0108012	0.00934393	0.0129158	0.00591496	0.01223	0.0182878
OTU21	Bacteria	Proteobacteria	Deltaproteobacteria	Desulfovibrionales	Desulfovibrionaceae	uncultured	uncultured bacterium	0.00391473	0.00325752	0.0124014	0.00600069	0.0130586	0.0104298	0.0153446	0.013373	0.00800091	0.0130586	0.0252029	0.00751514	0.00425763	0.0093725	0.00725797	0.00942965	0.00908675	0.00640073
OTU22	Bacteria	Firmicutes	Clostridia	Clostridiales	Lachnospiraceae	Lachnospiraceae_unclassified	Lachnospiraceae_unclassified	0.000857241	0.000742942	0.0022574	0.00188593	0.0021431	0.00128586	0.0104012	0.01283	0.00651503	0.0106012	0.00411476	0.00954395	0.0090296	0.015116	0.0161447	0.0161733	0.0232027	0.00111441
OTU23	Bacteria	Firmicutes	Clostridia	Clostridiales	Lachnospiraceae	Lachnospiraceae_unclassified	Lachnospiraceae_unclassified	0.00262887	0.00588639	0.00377186	0.0066579	0.00265745	0.00322894	0.0234027	0.000628643	0.017802	0.00528632	0.0271174	0.00560064	0.00728655	0.00611498	0.00500057	0.00591496	0.0265745	0.0150303
OTU24	Bacteria	Bacteroidetes	Bacteroidia	Bacteroidales	Muribaculaceae	uncultured bacterium	uncultured bacterium	0.00254315	0.00480055	0.00171448	0.00362899	0.00648646	0.00311464	0.00391473	0.000657218	0.00197165	0.00408618	0.00437193	0.00448623	0.0160876	0.0097154	0.0114013	0.0089153	0.0219454	0.0214024
OTU25	Bacteria	Bacteroidetes	Bacteroidia	Bacteroidales	Muribaculaceae	Muribaculaceae_unclassified	Muribaculaceae_unclassified	0.0391759	0.0544919	0.0190593	0.0339467	0.0123157	0.029089	0.0021431	0.00422905	0.00177163	0.00122871	0.00108584	0.00102869	0.00134301	0.00131444	0.00154303	0.00100011	0.000828666	0.000514344
OTU26	Bacteria	Bacteroidetes	Bacteroidia	Bacteroidales	Prevotellaceae	Prevotellaceae UCG-001	uncultured bacterium	0.00542919	0.00388616	0.0100583	0.00574351	0.024117	0.00800091	0.00142873	0.00234312	0.00337181	0.0192022	0.00631501	0.00580066	0.0146874	0.00420048	0.0188307	0.00420048	0.014916	0.00408618
OTU27	Bacteria	Firmicutes	Clostridia	Clostridiales	Lachnospiraceae	Lachnospiraceae_unclassified	Lachnospiraceae_unclassified	0.00300034	0.000571494	0.00882958	0.00782947	0.0291176	0.00314322	0.0607212	0.0382901	0.00357184	0.00137159	0.000628643	0.00605784	0.00220025	0.00334324	0.00162876	0.00302892	0.000771517	0.00140016
OTU28	Bacteria	Bacteroidetes	Bacteroidia	Bacteroidales	Rikenellaceae	Rikenellaceae RC9 gut group	uncultured bacterium	0.00525774	0.00165733	0.0027146	0.00365756	0.00317179	0.00288604	0.00242885	0.00442908	0.00374328	0.0106298	0.00602926	0.00522917	0.00614356	0.0142016	0.0111727	0.0209167	0.00854383	0.00765802
OTU29	Bacteria	Firmicutes	Clostridia	Clostridiales	Ruminococcaceae	Ruminiclostridium	uncultured bacterium	0	0.000371471	0	0.00351469	0	0.00182878	0.0123728	0.00842953	0.0180878	0	0.00125729	0.00222883	0.00291462	0.0126872	0.0224026	0.00877243	0.00482912	0.0115156
OTU30	Bacteria	Firmicutes	Erysipelotrichia	Erysipelotrichales	Erysipelotrichaceae	Faecalibaculum	uncultured bacterium	0.00871528	0.00537204	0.00160018	0.00228598	0.00042862	0.00545777	0.00597211	0.0261744	0.0110298	0.00691508	0.0207167	0.0103155	0.0117728	0.00514344	0.00240027	0.00137159	0.00297177	0.00111441
OTU31	Bacteria	Bacteroidetes	Bacteroidia	Bacteroidales	Muribaculaceae	uncultured bacterium	uncultured bacterium	0.0164876	0.0213739	0.0130015	0.0288604	0.00731512	0.0247171	0.00128586	0.011687	0.0020288	0.000571494	0.00168591	0.000828666	0.00211453	0.00540062	0.00222883	0.000371471	0.00208595	0.00211453
OTU32	Bacteria	Firmicutes	Clostridia	Clostridiales	Lachnospiraceae	Lachnospiraceae NK4A136 group	Lachnospiraceae NK4A136 group_unclassified	0.00340039	0.00702937	0.0143731	0.00348611	0.00188593	0.000771517	0.00848668	0.000571494	0.0206309	0.00651503	0.000600069	0.0137159	0.00345754	0.00660075	0.00582924	0.0096011	0.0126014	0.00940107
OTU33	Bacteria	Bacteroidetes	Bacteroidia	Bacteroidales	Muribaculaceae	uncultured bacterium	uncultured bacterium	0.0112013	0.00934393	0.00820094	0.00985827	0.00797234	0.00714367	0.00211453	0.00231455	0.0027146	0.00245742	0.00594354	0.00342896	0.0125157	0.00822951	0.00731512	0.00697223	0.00562921	0.00325752
OTU34	Bacteria	Bacteroidetes	Bacteroidia	Bacteroidales	Muribaculaceae	uncultured bacterium	uncultured bacterium	0.0366042	0.0332038	0.0129443	0.0333467	0.00291462	0.0237456	0.00100011	0.00545777	0.00100011	0	0.00108584	0.000600069	0.000457195	0.000514344	0	0	0	0.000257172
OTU35	Bacteria	Bacteroidetes	Bacteroidia	Bacteroidales	Muribaculaceae	Muribaculaceae_unclassified	Muribaculaceae_unclassified	0.00262887	0.00185736	0.00137159	0.00308607	0.000685793	0.00325752	0.0112013	0.00994399	0.0125729	0.0104298	0.00468625	0.00394331	0.00465768	0.00762944	0.00962967	0.00454338	0.00697223	0.0096011
OTU36	Bacteria	Bacteroidetes	Bacteroidia	Bacteroidales	Bacteroidaceae	Bacteroides	Bacteroides massiliensis dnLKV3	0.00488627	0.00434335	0.00502915	0.00208595	0.0044005	0.00568636	0.0067722	0.00685793	0.00877243	0.00480055	0.0134015	0.0148588	0.0089153	0.00808664	0.00280032	0.0019145	0.00331466	0.00620071
OTU37	Bacteria	Bacteroidetes	Bacteroidia	Bacteroidales	Rikenellaceae	Rikenellaceae RC9 gut group	uncultured bacterium	0.00105726	0.000142873	0.000714367	0.000400046	0.0021431	0.00131444	0.00222883	0.00200023	0.00374328	0.00351469	0.00502915	0.00337181	0.00345754	0.00788662	0.00448623	0.0206881	0.00994399	0.0129158
OTU38	Bacteria	Bacteroidetes	Bacteroidia	Bacteroidales	Marinifilaceae	Odoribacter	uncultured bacterium	0.00560064	0.00337181	0.00414333	0.00994399	0.00520059	0.00534347	0.0045148	0.0102583	0.00494342	0.00545777	0.0116013	0.00720082	0.00714367	0.00600069	0.00551492	0.00431478	0.00351469	0.00320037
OTU39	Bacteria	Firmicutes	Clostridia	Clostridiales	Lachnospiraceae	Lachnospiraceae NK4A136 group	Lachnospiraceae NK4A136 group_unclassified	0.000257172	0.000228598	0	0.000657218	0.00102869	0.00137159	0.00828666	0.0344897	0.00457195	0.00957252	0.00802949	0.00200023	0.0026003	0.00305749	0.000342896	0.00360041	0.00100011	0.00900103
OTU40	Bacteria	Bacteroidetes	Bacteroidia	Bacteroidales	Muribaculaceae	Muribaculaceae_unclassified	Muribaculaceae_unclassified	0.00157161	0.00297177	0.00274317	0.0020288	0.00434335	0.00245742	0.00511487	0.00171448	0.00234312	0.000685793	0	0.0142873	0.0103155	0.00737227	0.00860098	0.00648646	0.0112013	0.00217168
OTU41	Bacteria	Bacteroidetes	Bacteroidia	Bacteroidales	Rikenellaceae	Alistipes	uncultured bacterium	0.00417191	0.00382901	0.00871528	0.00917248	0.00757229	0.00557207	0.00528632	0.00771517	0.00628643	0.00562921	0.00651503	0.00685793	0.00602926	0.00391473	0.00385758	0.00305749	0.00360041	0.00362899
OTU42	Bacteria	Bacteroidetes	Bacteroidia	Bacteroidales	Bacteroidaceae	Bacteroides	Bacteroides_unclassified	0	0	0.00137159	0.000228598	0.00785804	0.000142873	0.000114299	0.00140016	0.00048577	0.00334324	0.00234312	0.0022574	0.0118299	0.00557207	0.00240027	0.0269459	0.000885816	0.00168591
OTU43	Bacteria	Firmicutes	Clostridia	Clostridiales	Ruminococcaceae	Ruminiclostridium 6	uncultured bacterium	0.00125729	0.00368614	0.00145731	0.00360041	0.00042862	0.00171448	0.00740085	0.00502915	0.0210881	0.0242599	0.0102012	0.00780089	0.00171448	0.00920105	0.00222883	0.00180021	0.00740085	0.00048577
OTU44	Bacteria	Bacteroidetes	Bacteroidia	Bacteroidales	Muribaculaceae	uncultured bacterium	uncultured bacterium	0.0092582	0.0136016	0.00480055	0.00582924	0.00162876	0.00928678	0.00160018	0.00622928	0.00445765	0.00220025	0.00282889	0.00114299	0.00802949	0.00288604	0.00334324	0.00442908	0.00231455	0.00491485
OTU45	Bacteria	Firmicutes	Clostridia	Clostridiales	Lachnospiraceae	Lachnospiraceae_unclassified	Lachnospiraceae_unclassified	0.000542919	0.000342896	0.00042862	0.00048577	0.00168591	0.00220025	0.00042862	0.0026003	0.0211167	0.00708652	0.0180878	0.00951537	0.00337181	0.0103726	0.000200023	0.00680078	0.00431478	0.00100011
OTU46	Bacteria	Proteobacteria	Alphaproteobacteria	Rhodospirillales	uncultured	Azospirillum sp. 47_25	Azospirillum sp. 47_25	0.00957252	0.00120014	0.00460053	0.00534347	0.00125729	0.000685793	0.00217168	0.00234312	0.00625786	0.0206881	0.000628643	0.00351469	0.00571494	0.00282889	0.00691508	0.0126014	0.000714367	0.00208595
OTU47	Bacteria	Proteobacteria	Alphaproteobacteria	Rhodospirillales	uncultured	gut metagenome	gut metagenome	0.00465768	0.000628643	0.00125729	0.000514344	0.000742942	0.000657218	0.00291462	0.00611498	0.00740085	0.0188593	0.00105726	0.0042862	0.00574351	0.00262887	0.011087	0.00782947	0.00274317	0.00425763
OTU48	Bacteria	Bacteroidetes	Bacteroidia	Bacteroidales	Muribaculaceae	Muribaculaceae_unclassified	Muribaculaceae_unclassified	0.00197165	0.00288604	0.0022574	0.00182878	0.00422905	0.00254315	0.00568636	0.00154303	0.0019145	0.00114299	0.000342896	0.0124871	0.00817236	0.00540062	0.00825809	0.00585781	0.00834381	0.00211453
OTU49	Bacteria	Bacteroidetes	Bacteroidia	Bacteroidales	Tannerellaceae	Parabacteroides	Parabacteroides goldsteinii CL02T12C30	0.00511487	0.00382901	0.00371471	0.00285747	0.00222883	0.0019145	0.00194308	0.01223	0.00148588	0.00368614	0.00382901	0.00640073	0.010144	0.00197165	0.00320037	0.00365756	0.00354326	0.00277175
OTU50	Bacteria	Firmicutes	Clostridia	Clostridiales	Lachnospiraceae	Blautia	Lachnospiraceae bacterium DW59	0.00180021	0.000857241	0.0158018	0.00285747	0.00137159	0.000285747	0.0023717	0.000657218	0.000342896	0.00111441	0.000685793	0.000400046	0.00257172	0.000457195	0.00765802	0.000228598	0.0379186	0.00122871
OTU51	Bacteria	Bacteroidetes	Bacteroidia	Bacteroidales	Muribaculaceae	uncultured bacterium	uncultured bacterium	0.0100011	0.0150017	0.00537204	0.00620071	0.00180021	0.00825809	0.00157161	0.00620071	0.00377186	0	0.00331466	0.000742942	0.00551492	0.00211453	0.00234312	0.00282889	0.00114299	0.00345754
OTU52	Bacteria	Firmicutes	Clostridia	Clostridiales	Clostridiales vadinBB60 group	uncultured bacterium	uncultured bacterium	0.000314322	0.00154303	0.00294319	0.00388616	8.57241e-05	0.00142873	0.0133158	0.0044005	0.00431478	0.00380043	0.000514344	0.0133444	0.00328609	0.0124014	0.00154303	0.00365756	0.00105726	0.0047434
OTU53	Bacteria	Bacteroidetes	Bacteroidia	Bacteroidales	Tannerellaceae	Parabacteroides	Parabacteroides_unclassified	0.00231455	0.00100011	0.000228598	0.00317179	0.013573	0.00422905	0.00931535	0.00802949	0.0120585	0.0100297	0.0026003	0.00442908	0.000314322	0.000342896	0.00142873	0.00048577	0.0090296	0.0044005
OTU54	Bacteria	Bacteroidetes	Bacteroidia	Bacteroidales	Muribaculaceae	Muribaculaceae_unclassified	Muribaculaceae_unclassified	0.0162304	0.0294891	0.01263	0.0226312	0.00377186	0.0133158	0.000800091	0.000400046	0.000257172	0	0.000114299	0.000114299	0.000142873	0.000342896	8.57241e-05	0.000142873	0.000114299	0
OTU55	Bacteria	Firmicutes	Clostridia	Clostridiales	Peptococcaceae	uncultured	uncultured bacterium	0.000685793	0	0.000542919	0.00114299	0.00228598	0.00262887	0.00874386	0.00625786	0.00808664	0.004972	0.00402903	0.00197165	0.0026003	0.007458	0.0072294	0.00411476	0.00188593	0.00320037
OTU56	Bacteria	Firmicutes	Clostridia	Clostridiales	Lachnospiraceae	Lachnospiraceae_unclassified	Lachnospiraceae_unclassified	0.00091439	0.0073437	0.000314322	0.000314322	0.000600069	0.00148588	0.00180021	0.0044005	0.0166876	0.00631501	0.0176592	0.00157161	0.00100011	0.00242885	0.0019145	0.00351469	0.000942965	0.0094868
OTU57	Bacteria	Firmicutes	Clostridia	Clostridiales	Ruminococcaceae	uncultured	uncultured_unclassified	0.000200023	0	0.000314322	0	0.00105726	0.000857241	0.0072294	0.00788662	0.00545777	0.00337181	0.000457195	0.00328609	0.000257172	0.0072294	0.0107727	0.00251457	0.0111441	0.00297177
OTU58	Bacteria	Firmicutes	Erysipelotrichia	Erysipelotrichales	Erysipelotrichaceae	Turicibacter	uncultured bacterium	0.000171448	0	0	0	0	0.00145731	0.00748657	0.00420048	0.00857241	0.00482912	0.00865813	0.00568636	0.00382901	0.0068865	0.00265745	0.00491485	0.00634358	0.00437193
OTU59	Bacteria	Bacteroidetes	Bacteroidia	Bacteroidales	Tannerellaceae	Parabacteroides	Parabacteroides_unclassified	0.000857241	0.00165733	0.00297177	0.00048577	0.000314322	0.00162876	0.00262887	0.00768659	0.00157161	0.00177163	0.00885816	0.00377186	0.00757229	0.00477197	0.00714367	0.00531489	0.0019145	0.00222883
OTU60	Bacteria	Cyanobacteria	Melainabacteria	Gastranaerophilales	uncultured bacterium	uncultured bacterium	uncultured bacterium	0.00231455	0.000257172	0.00240027	0.000114299	0.00420048	0.000257172	0.000257172	0.00048577	0.00165733	0.000457195	0.000171448	0.000571494	0.00885816	0.00174306	0.0242599	0.00142873	0.000400046	0.00165733
OTU61	Bacteria	Bacteroidetes	Bacteroidia	Bacteroidales	Marinifilaceae	Odoribacter	uncultured bacterium	0.00631501	0.00560064	0.00717225	0.0115728	0.00414333	0.00457195	0.00217168	0.00514344	0.002486	0.00234312	0.00380043	0.00505772	0.0027146	0.00391473	0.0023717	0.00185736	0.00160018	0.0022574
OTU62	Bacteria	Firmicutes	Clostridia	Clostridiales	Ruminococcaceae	Oscillibacter	Oscillibacter_unclassified	0.00145731	0.00168591	0.00345754	0.00171448	0.00128586	0.00274317	0.00488627	0.0141445	0.00337181	0.00582924	0.00888673	0.00240027	0.00117156	0.00777232	0.00211453	0.00177163	0.00131444	0.00157161
OTU63	Bacteria	Bacteroidetes	Bacteroidia	Bacteroidales	Muribaculaceae	uncultured bacterium	uncultured bacterium	0.00251457	0.00505772	0.00865813	0.00331466	0.00434335	0.00348611	0.00171448	0.00368614	0.0091439	0.00405761	0.000571494	0.00308607	0.00525774	0.00185736	0.00185736	0.00165733	0.000314322	0.00740085
OTU64	Bacteria	Bacteroidetes	Bacteroidia	Bacteroidales	Muribaculaceae	uncultured Barnesiella sp.	uncultured Barnesiella sp.	0.00228598	0.00268602	0.00142873	0.00182878	0.00108584	0.0044005	0.00348611	0.00797234	0.00394331	0.00348611	0.00528632	0.00380043	0.00560064	0.00391473	0.00322894	0.00365756	0.00662933	0.0020288
OTU65	Bacteria	Deferribacteres	Deferribacteres	Deferribacterales	Deferribacteraceae	Mucispirillum	uncultured bacterium	0.000828666	0.000571494	0.00520059	0.00091439	0.0021431	0.00231455	0.00480055	0.00288604	0.00102869	0.00257172	0.00445765	0.00157161	0.00114299	0.00245742	0.00288604	0.00351469	0.00097154	0.016459
OTU66	Bacteria	Firmicutes	Clostridia	Clostridiales	Ruminococcaceae	Ruminiclostridium 9	Ruminiclostridium 9_unclassified	0.00111441	0.00131444	0.00160018	0.00097154	0.00140016	0.00168591	0.00385758	0.00991542	0.00257172	0.00471482	0.0110013	0.00242885	0.00131444	0.0070008	0.0045148	0.00337181	0.00294319	0.0022574
OTU67	Bacteria	Firmicutes	Clostridia	Clostridiales	Lachnospiraceae	Blautia	Blautia_unclassified	0.000400046	0.00122871	0.00171448	0.00122871	0.00097154	0.00197165	0.00314322	0.00391473	0.00205738	0.00311464	0.00277175	0.00280032	0.00402903	0.00351469	0.00380043	0.00314322	0.0136301	0.00354326
OTU68	Bacteria	Proteobacteria	Deltaproteobacteria	Desulfovibrionales	Desulfovibrionaceae	Desulfovibrio	uncultured bacterium	0.00391473	0.00220025	0.00208595	0.00300034	0	0.00182878	0.00154303	0.00368614	0.00148588	0.00274317	0.00354326	0.0022574	0.00380043	0.00297177	0.00580066	0.00245742	0.0044005	0.00614356
OTU69	Bacteria	Patescibacteria	Saccharimonadia	Saccharimonadales	Saccharimonadaceae	Candidatus Saccharimonas	uncultured bacterium	0.00342896	0.00222883	0.00251457	0.000771517	0.00291462	0.00911533	0.00288604	0.00305749	0.00651503	0.00602926	0.00245742	0.00408618	0.00480055	0.00220025	0.00148588	0.00231455	0.0019145	0.00182878
OTU70	Bacteria	Bacteroidetes	Bacteroidia	Bacteroidales	Rikenellaceae	Alistipes	uncultured bacterium	0.00408618	0.00368614	0.00448623	0.00488627	0.00257172	0.00431478	0.00408618	0.000400046	0.00228598	0.00837239	0.000657218	0.00342896	0.00337181	0.00254315	0.00662933	0.00108584	0.00257172	0.00242885
OTU71	Bacteria	Bacteroidetes	Bacteroidia	Bacteroidales	Tannerellaceae	Parabacteroides	Parabacteroides sp. HGS0025	0.00682935	0.00640073	0.00348611	0.00320037	0.0045148	0.00300034	0.00282889	0.00294319	0.0027146	0.00305749	0.004972	0.00131444	0.00311464	0.00274317	0.0022574	0.00208595	0.00400046	0.00108584
OTU72	Bacteria	Bacteroidetes	Bacteroidia	Bacteroidales	Muribaculaceae	uncultured bacterium	uncultured bacterium	0.00331466	0.00597211	0.00320037	0.00382901	0.00268602	0.0048577	0.00314322	0.00254315	0.00122871	0.00111441	0.00348611	0.00211453	0.00434335	0.00288604	0.00317179	0.00320037	0.0027146	0.00137159
OTU73	Bacteria	Bacteroidetes	Bacteroidia	Bacteroidales	Muribaculaceae	uncultured organism	uncultured organism	0.0106012	0.0132015	0.00434335	0.00648646	0.00105726	0.0268031	0.00042862	0.00097154	0.00251457	0.00125729	0.000228598	0	0	0	0	0	0	0
OTU74	Bacteria	Bacteroidetes	Bacteroidia	Bacteroidales	Rikenellaceae	Alistipes	uncultured bacterium	0.00291462	0.00448623	0.00757229	0.00517202	0.0141159	0.00425763	0.00091439	0.00334324	0.00100011	0.000457195	0.000314322	0.000571494	0.00042862	0.000857241	0.00397188	0.00162876	0.00111441	0.00431478
OTU75	Bacteria	Bacteroidetes	Bacteroidia	Bacteroidales	Rikenellaceae	Rikenella	uncultured bacterium	0.00448623	0.00445765	0.00380043	0.00402903	0.00377186	0.00262887	0.00340039	0.00297177	0.00254315	0.0019145	0.00160018	0.00400046	0.00274317	0.00208595	0.00351469	0.00114299	0.00168591	0.00242885
OTU76	Bacteria	Bacteroidetes	Bacteroidia	Bacteroidales	Muribaculaceae	uncultured bacterium	uncultured bacterium	0.00231455	0.00388616	0.0021431	0.00320037	0.00242885	0.00325752	0.0026003	0.00231455	0.00137159	0.00145731	0.00311464	0.00231455	0.00442908	0.00280032	0.00337181	0.00234312	0.002486	0.00157161
OTU77	Bacteria	Firmicutes	Clostridia	Clostridiales	Lachnospiraceae	Lachnoclostridium	Lachnoclostridium_unclassified	0	0.000457195	0	0.000571494	0	0.000771517	0.0253458	0.00211453	0.00234312	0.00931535	0.00174306	0.00400046	0.00174306	0.00528632	0.00108584	0.00091439	0.000628643	0.00445765
OTU78	Bacteria	Firmicutes	Clostridia	Clostridiales	Lachnospiraceae	Lachnospiraceae NK4A136 group	Lachnospiraceae NK4A136 group_unclassified	0.000171448	0.00111441	0.00154303	0.000342896	0	0.000542919	0.00148588	0.000542919	0.00168591	0.00988684	0.00494342	0.00317179	0.00422905	0.00562921	0.00200023	0.002486	0.00234312	0.00442908
OTU79	Bacteria	Bacteroidetes	Bacteroidia	Bacteroidales	Muribaculaceae	Muribaculaceae_unclassified	Muribaculaceae_unclassified	0.000942965	0.00111441	0.000571494	0.00145731	0.000857241	0.00154303	0.00137159	0.00311464	0.0023717	0	0.00242885	0.000542919	0.00348611	0.00171448	0.00297177	0.00148588	0.00188593	0.0111156
OTU80	Bacteria	Bacteroidetes	Bacteroidia	Bacteroidales	Muribaculaceae	uncultured bacterium	uncultured bacterium	0.00457195	0.00542919	0.002486	0.00360041	0.00311464	0.00454338	0.00048577	0.00111441	0.00091439	0.00240027	0.000257172	0.00874386	0.000542919	0.00162876	0.00125729	0.00465768	0.000228598	0.00625786
OTU81	Bacteria	Bacteroidetes	Bacteroidia	Bacteroidales	Muribaculaceae	uncultured bacterium	uncultured bacterium	0.0120871	0.0112299	0.00514344	0.0112299	0.00197165	0.0131158	0	0.00285747	0.000457195	0.000685793	0	0	0.00042862	0.000685793	0.000514344	0	0.000257172	0
OTU82	Bacteria	Bacteroidetes	Bacteroidia	Bacteroidales	Muribaculaceae	uncultured bacterium	uncultured bacterium	0.00591496	0.0071151	0.004972	0.00562921	0.00211453	0.00531489	0.00111441	0.002486	0.00111441	0.000142873	0.00117156	0.00265745	0.0021431	0.00228598	0.0023717	0.00182878	0.000857241	0.000942965
OTU83	Bacteria	Bacteroidetes	Bacteroidia	Bacteroidales	Muribaculaceae	uncultured bacterium	uncultured bacterium	0.00188593	0.00188593	0.00491485	0.00182878	0.00242885	0.00145731	0.00374328	0.000314322	0.0027146	0.0045148	0.000657218	0.00505772	0.00365756	0.00162876	0.00274317	0.00397188	0.00194308	0.0046291
OTU84	Bacteria	Bacteroidetes	Bacteroidia	Bacteroidales	Muribaculaceae	uncultured bacterium	uncultured bacterium	0.0124014	0.0133444	0.00620071	0.0110298	0.00108584	0.0110013	0	0.00222883	0.000285747	0	0	0	0.000114299	0.00042862	0	0	0	0
OTU85	Bacteria	Firmicutes	Clostridia	Clostridiales	Ruminococcaceae	Ruminococcaceae UCG-014	uncultured bacterium	0	0	0.00100011	0.000285747	0	0.000742942	0.000228598	0.00657218	0.00145731	0.00808664	0.00291462	0.00282889	0.00280032	0.00091439	0.00274317	0.000885816	0.00568636	0.00494342
OTU86	Bacteria	Bacteroidetes	Bacteroidia	Bacteroidales	Bacteroidaceae	Bacteroides	Bacteroides_unclassified	0.00328609	0.00128586	0.00205738	0.00217168	0.00297177	0.00157161	0.00640073	0.00242885	0.0022574	0.00182878	0.00362899	0.00348611	0.00494342	0.00142873	0.000800091	0.00205738	0.00185736	0.00274317
OTU87	Bacteria	Firmicutes	Clostridia	Clostridiales	Ruminococcaceae	Ruminiclostridium	uncultured bacterium	0.00211453	0.00257172	0.00377186	0.00351469	0.00425763	0.00125729	0.0042862	0.00228598	0.000828666	0.0021431	0.00220025	0.00317179	0.00117156	0.00197165	0.00397188	0.00385758	0.00171448	0.00148588
OTU88	Bacteria	Bacteroidetes	Bacteroidia	Bacteroidales	Bacteroidaceae	Bacteroides	Bacteroides_unclassified	0.00160018	0.00194308	0.00200023	0.000628643	0.00180021	0.00205738	0.00317179	0.00217168	0.00357184	0.0020288	0.00617213	0.00602926	0.00280032	0.00285747	0.00105726	0.000571494	0.00102869	0.00297177
OTU89	Bacteria	Bacteroidetes	Bacteroidia	Bacteroidales	Muribaculaceae	uncultured bacterium	uncultured bacterium	0.00577209	0.00774374	0.00268602	0.00391473	0.000514344	0.00377186	0.000857241	0.00308607	0.00174306	0	0.00194308	0.000771517	0.00345754	0.0019145	0.00154303	0.00188593	0.00114299	0.00142873
OTU90	Bacteria	Firmicutes	Clostridia	Clostridiales	Ruminococcaceae	[Eubacterium] coprostanoligenes group	gut metagenome	0.00754372	0.0105155	0.00842953	0.00931535	0.00397188	0	0	0.00265745	0.000314322	0.00334324	0.00111441	0.00220025	0.00242885	0	0.00122871	0	0.000285747	0.00048577
OTU91	Bacteria	Bacteroidetes	Bacteroidia	Bacteroidales	Muribaculaceae	uncultured bacterium	uncultured bacterium	0.0112299	0.020288	0.0092582	0.0150017	0.00197165	0.00265745	0.00048577	8.57241e-05	2.85747e-05	0.000228598	0.000171448	0.000171448	0	0	0	0	0	0
OTU92	Bacteria	Firmicutes	Clostridia	Clostridiales	Lachnospiraceae	Lachnospiraceae_unclassified	Lachnospiraceae_unclassified	0.00102869	0.000114299	0.000714367	0.000600069	0.00125729	0.0027146	0.00365756	0.00168591	0.0022574	0.00308607	0.00197165	0.00265745	0.000828666	0.00314322	0.00400046	0.00368614	0.00351469	0.00394331
OTU93	Bacteria	Bacteroidetes	Bacteroidia	Bacteroidales	Bacteroidaceae	Bacteroides	Bacteroides_unclassified	0.000600069	0.00128586	0.000285747	0.000114299	0.00042862	0.00174306	0.015316	0.00377186	0.00482912	0.00425763	0.00148588	0.00597211	0.00151446	0.00188593	0.00102869	0.00217168	0.00265745	0.00111441
OTU94	Bacteria	Bacteroidetes	Bacteroidia	Bacteroidales	Prevotellaceae	Prevotellaceae NK3B31 group	uncultured bacterium	0.00608641	0.00522917	0.0146302	0.00520059	0.0220882	0.000857241	0.000285747	0.000342896	0.00162876	0.000142873	8.57241e-05	0	0	0	0	0	0	0
OTU95	Bacteria	Bacteroidetes	Bacteroidia	Bacteroidales	Muribaculaceae	Muribaculaceae_unclassified	Muribaculaceae_unclassified	0.00245742	0.00308607	0.00162876	0.00340039	0.000714367	0.00548634	0.000800091	0.000885816	0.000885816	0.000828666	0	0.00165733	0.00174306	0.00122871	0.00400046	0.00305749	0.00274317	0.00228598
OTU96	Bacteria	Firmicutes	Clostridia	Clostridiales	Lachnospiraceae	Lachnospiraceae NK4A136 group	uncultured bacterium	0	0	0	0	0.000457195	0.00105726	0.00814379	0.00168591	0.00105726	0.00494342	0.0146302	0	0.000314322	0.00205738	0.00228598	0.00142873	0.00285747	0.00454338
OTU97	Bacteria	Bacteroidetes	Bacteroidia	Bacteroidales	Muribaculaceae	uncultured bacterium	uncultured bacterium	0.000828666	0.00108584	0.000885816	0.000714367	0.000228598	0.00194308	0.00151446	0.00228598	0.00337181	0.00140016	0.00125729	0.000800091	0.00251457	0.00294319	0.0066579	0.00148588	0.00197165	0.00185736
OTU98	Bacteria	Firmicutes	Clostridia	Clostridiales	Ruminococcaceae	Ruminiclostridium 9	Ruminiclostridium 9_unclassified	0.00148588	0.000742942	0.00365756	0.00137159	0.00157161	0.00117156	0.00200023	0.00502915	0.00148588	0.00111441	0.00465768	0.00220025	0.00137159	0.00168591	0.00251457	0.002486	0.00148588	0.00182878
OTU99	Bacteria	Bacteroidetes	Bacteroidia	Bacteroidales	Rikenellaceae	Rikenella	uncultured bacterium	0.00377186	0.00382901	0.00234312	0.00357184	0.0023717	0.00188593	0.00334324	0.00242885	0.00188593	0.00165733	0.00140016	0.00274317	0.00194308	0.00140016	0.00274317	0.000657218	0.00108584	0.0020288
OTU100	Bacteria	Firmicutes	Clostridia	Clostridiales	Lachnospiraceae	Lachnospiraceae NK4A136 group	Clostridiales bacterium CIEAF 020	0	0.00154303	0.00165733	0.000400046	0.000371471	0.00160018	0	0.000457195	0.000257172	0.000200023	0.000257172	0	0.000457195	0.000371471	0	0.000371471	0.019688	0.0050863
OTU101	Bacteria	Bacteroidetes	Bacteroidia	Bacteroidales	Muribaculaceae	uncultured bacterium	uncultured bacterium	0.00325752	0.00511487	0.00268602	0.00380043	0.00294319	0.00585781	0	0.00297177	0.0023717	0	0.00634358	0.00048577	0.00134301	0.000571494	0.00117156	0.00042862	0.000171448	0.00122871
OTU102	Bacteria	Firmicutes	Clostridia	Clostridiales	Lachnospiraceae	Lachnospiraceae NK4A136 group	Lachnospiraceae NK4A136 group_unclassified	0	0.000171448	0	0.000628643	0	0.000685793	0.00342896	0.0119442	0.00180021	0.00345754	0.00322894	0.000571494	0.000685793	0.00108584	0.000285747	0.00188593	0.000457195	0.00351469
OTU103	Bacteria	Bacteroidetes	Bacteroidia	Bacteroidales	Muribaculaceae	Muribaculaceae_unclassified	Muribaculaceae_unclassified	0.00422905	0.0126586	0.00725797	0.00417191	0.0065436	0.0093725	0.000657218	0.000200023	0.000742942	0.000200023	8.57241e-05	0.000114299	0	0	0	8.57241e-05	0.000342896	0.000857241
OTU104	Bacteria	Firmicutes	Clostridia	Clostridiales	Lachnospiraceae	Lachnospiraceae_unclassified	Lachnospiraceae_unclassified	0.00991542	0.00274317	0.00420048	0.00908675	0.0191736	0.00128586	0	0.000257172	0.000942965	0	0	0	0	0	0	0	0	0
OTU105	Bacteria	Bacteroidetes	Bacteroidia	Bacteroidales	Muribaculaceae	uncultured bacterium	uncultured bacterium	0.000400046	0.000742942	0.000371471	0.00111441	0.000457195	0.000828666	0.00311464	0.00288604	0.00357184	0.00300034	0.00154303	0.00125729	0.00108584	0.00245742	0.00311464	0.00140016	0.00180021	0.00280032
OTU106	Bacteria	Firmicutes	Clostridia	Clostridiales	Lachnospiraceae	ASF356	uncultured bacterium	0.0105441	0.00048577	0.00105726	0.0027146	0.00268602	0.000685793	0.000457195	0.00102869	0.00165733	0.00445765	0.00537204	0.000771517	0.000371471	0.000828666	0.000285747	0.00097154	0.0026003	0.00328609
OTU107	Bacteria	Bacteroidetes	Bacteroidia	Bacteroidales	Muribaculaceae	Muribaculaceae_unclassified	Muribaculaceae_unclassified	0.00105726	0.00157161	0.000600069	0.00140016	0.000228598	0.00120014	0.00331466	0.00251457	0.00431478	0.00114299	0.00548634	0.00122871	0.00185736	0.00134301	0.00108584	0.00111441	0.000857241	0.00380043
OTU108	Bacteria	Bacteroidetes	Bacteroidia	Bacteroidales	Muribaculaceae	uncultured bacterium	uncultured bacterium	0.00234312	0.00254315	0.00425763	0.00148588	0.00142873	0.00122871	0.000857241	0.00160018	0.00488627	0.00165733	0.000685793	0.00114299	0.00288604	0.00105726	0.000714367	0.000942965	0	0.00342896
OTU109	Bacteria	Bacteroidetes	Bacteroidia	Bacteroidales	Muribaculaceae	uncultured bacterium	uncultured bacterium	0.00131444	0.00251457	0.00445765	0.00140016	0.00211453	0.00134301	0.00105726	0.00188593	0.00357184	0.00180021	0.000457195	0.00105726	0.00277175	0.000771517	0.00105726	0.000714367	0	0.00345754
OTU110	Bacteria	Firmicutes	Clostridia	Clostridiales	Ruminococcaceae	Ruminococcaceae UCG-014	Ruminococcaceae UCG-014_unclassified	0	0	0	0	0	0	0	0	0	0	0	0	0.00805806	0.00334324	0.00257172	0.000657218	0.00120014	0.00294319
OTU111	Bacteria	Bacteroidetes	Bacteroidia	Bacteroidales	Muribaculaceae	Muribaculum	uncultured bacterium	0.00660075	0.00968682	0.00280032	0.00534347	0.0020288	0.00380043	0.00148588	0.00145731	0.000285747	0	0.000714367	0.000171448	0.00185736	0.000371471	0.00100011	0.000542919	0.00120014	0.000171448
OTU112	Bacteria	Cyanobacteria	Melainabacteria	Gastranaerophilales	Gastranaerophilales_unclassified	Gastranaerophilales_unclassified	Gastranaerophilales_unclassified	0.00091439	0.000142873	0.00137159	0.00165733	0.0105726	0.000371471	0.000257172	0.00108584	0.00328609	0.000828666	0.000314322	0.00348611	0.00331466	0.000514344	0.00157161	0.00117156	0.000228598	0.00111441
OTU113	Bacteria	Firmicutes	Clostridia	Clostridiales	Ruminococcaceae	Ruminiclostridium 9	uncultured bacterium	0.000257172	0	0.00134301	0	5.71494e-05	0.000200023	0.00111441	0.000342896	0.00220025	0.000457195	0.0021431	0.0160018	0.000771517	0.00488627	0.00105726	0.00205738	0.00117156	0.00102869
OTU114	Bacteria	Bacteroidetes	Bacteroidia	Bacteroidales	Muribaculaceae	uncultured Bacteroidales bacterium	uncultured Bacteroidales bacterium	0.00557207	0.00828666	0.00308607	0.00420048	0.0144302	0.00411476	0.000542919	0.000285747	0.000628643	0	0	0	0.000142873	0	0.000200023	0.000228598	8.57241e-05	0
OTU115	Bacteria	Firmicutes	Clostridia	Clostridiales	Lachnospiraceae	Lachnospiraceae_unclassified	Lachnospiraceae_unclassified	0	0.00097154	0.000228598	0	0.000600069	0.00151446	0.00311464	0.00242885	0.00354326	0.00091439	0.00651503	0.00251457	0.00128586	0.00342896	0.00211453	0.00042862	0.00160018	0.00117156
OTU116	Bacteria	Firmicutes	Clostridia	Clostridiales	Ruminococcaceae	Ruminococcaceae UCG-014	Ruminococcaceae UCG-014_unclassified	0.000714367	0.00042862	0	0	0.00042862	0.000257172	0.00142873	0.00228598	0.0020288	0.00265745	0.0019145	0.00311464	0.00171448	0.00200023	0.000857241	0.00294319	0.00148588	0.00382901
OTU117	Bacteria	Bacteroidetes	Bacteroidia	Bacteroidales	Muribaculaceae	uncultured bacterium	uncultured bacterium	0.0021431	0.00365756	0.00134301	0.00274317	0.00274317	0.00465768	0	0.0044005	0.00308607	0.000685793	0.00380043	0	0.000742942	0.00048577	0.000714367	0	0	0.00125729
OTU118	Bacteria	Epsilonbacteraeota	Campylobacteria	Campylobacterales	Helicobacteraceae	Helicobacter	Helicobacter_unclassified	0.0021431	0.00588639	0.000314322	0.0020288	0.00340039	0.00280032	0.00157161	0.000171448	0.00100011	0.000600069	0.000257172	0.00200023	0.00120014	0.00337181	0.00291462	0.000742942	0.00042862	0.00171448
OTU119	Bacteria	Firmicutes	Clostridia	Clostridiales	Lachnospiraceae	Lachnospiraceae_unclassified	Lachnospiraceae_unclassified	0.00280032	0.00151446	0.000857241	0.0022574	0.00571494	0.00048577	0.00534347	0.00042862	0.00448623	0.00197165	0.00111441	0.00100011	0.000828666	0.000285747	0.00134301	0.00122871	0.00294319	0.000942965
OTU120	Bacteria	Firmicutes	Clostridia	Clostridiales	Ruminococcaceae	Ruminococcaceae UCG-014	unidentified	0.000200023	0	0	0	0.00185736	0.000542919	0.000400046	0.00105726	0.0020288	0.00368614	0.00185736	0.000600069	0.00100011	0.000771517	0.00151446	0.000285747	0.00171448	0.00788662
OTU121	Bacteria	Firmicutes	Clostridia	Clostridiales	Lachnospiraceae	Lachnospiraceae NK4A136 group	Lachnospiraceae NK4A136 group_unclassified	0	0	0	0	0	0.00100011	0	0.00042862	0.00768659	0	0.0195451	0	0	0	0	0	0	0.00488627
OTU122	Bacteria	Firmicutes	Clostridia	Clostridiales	Lachnospiraceae	Lachnospiraceae NK4A136 group	Lachnospiraceae NK4A136 group_unclassified	0.00160018	0.00328609	0.00142873	0.00145731	0.00042862	0.000142873	0	0.000171448	0.00171448	0.00162876	0.00134301	0	0.000457195	0.000114299	0.000257172	0	0.000400046	0.0107727
OTU123	Bacteria	Bacteroidetes	Bacteroidia	Bacteroidales	Muribaculaceae	uncultured Bacteroidales bacterium	uncultured Bacteroidales bacterium	0.00134301	0.00277175	0.000942965	0.000800091	0.000228598	0.0089153	0.000314322	0.000400046	0.000714367	0.00120014	0.00245742	0.00148588	0.000742942	0.00145731	0.000514344	0.00205738	0.00145731	0.00125729
OTU124	Bacteria	Firmicutes	Clostridia	Clostridiales	Lachnospiraceae	Lachnospiraceae NK4A136 group	uncultured bacterium	0.00137159	0.0019145	0.00122871	0.01283	0.0107441	0.00605784	0	0.000514344	0.000657218	0	0	0	0	0	0	0	0	0
OTU125	Bacteria	Firmicutes	Clostridia	Clostridiales	Ruminococcaceae	Ruminiclostridium 5	uncultured bacterium	0.000400046	0.000314322	0.000285747	0.000142873	0.0026003	0.00042862	0.00125729	0.00120014	0.00682935	0.00768659	0.00220025	0.00597211	0.000457195	0.000828666	0.000257172	0.000600069	0.00148588	0.00102869
OTU126	Bacteria	Firmicutes	Clostridia	Clostridiales	Lachnospiraceae	Lachnospiraceae_unclassified	Lachnospiraceae_unclassified	0.00151446	0.00165733	0.00194308	0.00297177	0.000800091	0.000342896	0.000371471	0.000742942	0.00185736	0	0	0.00457195	0.00368614	0.000828666	5.71494e-05	0.00331466	8.57241e-05	0.000285747
OTU127	Bacteria	Patescibacteria	Saccharimonadia	Saccharimonadales	Saccharimonadaceae	Candidatus Saccharimonas	uncultured bacterium	0.00117156	0	0.00131444	0.000542919	0.00111441	0.00274317	0.000571494	0.00108584	0.00340039	0.00400046	0.00108584	0.00188593	0.00194308	0.000857241	0.00142873	0.000571494	0.000371471	0.00131444
OTU128	Bacteria	Proteobacteria	Gammaproteobacteria	Betaproteobacteriales	Burkholderiaceae	Parasutterella	Burkholderiales bacterium YL45	0.00140016	0.00165733	0.000628643	0.000742942	0	0.000571494	0.00148588	0.00265745	0.00102869	0.00234312	0.0019145	0.00414333	0.0042862	0.000685793	0.000714367	0.000657218	0	0.000685793
OTU129	Bacteria	Firmicutes	Clostridia	Clostridiales	Peptostreptococcaceae	Romboutsia	Romboutsia_unclassified	0	5.71494e-05	5.71494e-05	0	0	0.000400046	0.00048577	0.000714367	0.000942965	0.00097154	0.00662933	0.00637216	0.00388616	0.00217168	0.000742942	0.000371471	0.00125729	0.00097154
OTU130	Bacteria	Bacteroidetes	Bacteroidia	Bacteroidales	Muribaculaceae	uncultured Bacteroidales bacterium	uncultured Bacteroidales bacterium	0.00268602	0.0066579	0.00294319	0.00268602	0.00140016	0.00548634	0.000400046	0.000457195	0.000457195	0	8.57241e-05	0.000514344	0.00140016	0.00102869	0.000942965	0.000600069	0.00048577	0.00042862
OTU131	Bacteria	Firmicutes	Clostridia	Clostridiales	Ruminococcaceae	Ruminococcaceae_unclassified	Ruminococcaceae_unclassified	0.00282889	0.000600069	0.000600069	0.000228598	0.00134301	0.000342896	0.00234312	0.00091439	0.00171448	0.00445765	0.000514344	0.00242885	0.00151446	0.00280032	0.00168591	0.000457195	0.00182878	0.00114299
OTU132	Bacteria	Firmicutes	Clostridia	Clostridiales	Peptococcaceae	uncultured	uncultured bacterium	0.000857241	0.00197165	0.0045148	0.000828666	0.000885816	0.00111441	0.0022574	0.00291462	0.00048577	0.00362899	0.00420048	0.00208595	0.000371471	5.71494e-05	0.000114299	0.000171448	0.00297177	0.00162876
OTU133	Bacteria	Bacteroidetes	Bacteroidia	Bacteroidales	Bacteroidaceae	Bacteroides	Bacteroides_unclassified	0	0.00185736	0.00145731	0.00125729	0.00345754	0.00182878	0.000685793	0.00340039	0.00168591	0.00102869	0.00151446	0.00168591	0.000800091	0.00245742	0.000228598	0.000514344	0.000457195	0.00157161
OTU134	Bacteria	Firmicutes	Clostridia	Clostridiales	Clostridiales vadinBB60 group	uncultured bacterium	uncultured bacterium	0.000542919	0.00125729	0	0.00162876	0.000514344	0.000771517	0.000371471	0.0066579	0.000657218	0.000400046	0.00157161	0.000257172	0.0019145	0.00162876	0.000742942	5.71494e-05	0.00091439	0.00102869
OTU135	Bacteria	Firmicutes	Clostridia	Clostridiales	Lachnospiraceae	Lachnospiraceae_unclassified	Lachnospiraceae_unclassified	0	0	0	0.000228598	0	0.00048577	0	0.000800091	0.000114299	0	0.0106012	0.00797234	0.000142873	0.000685793	0.00091439	0.000228598	0.000800091	0.00540062
OTU136	Bacteria	Bacteroidetes	Bacteroidia	Bacteroidales	Muribaculaceae	uncultured bacterium	uncultured bacterium	0.00142873	0.00234312	0.00148588	0.00111441	0.00154303	0.00328609	0.00128586	0.0046291	0.00137159	0.00131444	0.00208595	0.000942965	0.00100011	0.000742942	0.000457195	0.000457195	0.000342896	0.000600069
OTU137	Bacteria	Proteobacteria	Gammaproteobacteria	Betaproteobacteriales	Burkholderiaceae	Parasutterella	Burkholderiales bacterium YL45	0.00120014	0.00165733	0	0.00108584	0	0.000571494	0.000857241	0.00254315	0.000542919	0.00134301	0.00148588	0.00360041	0.00431478	0.000657218	0.000657218	0.000400046	0.000514344	0.000571494
OTU138	Bacteria	Firmicutes	Clostridia	Clostridiales	Lachnospiraceae	Lachnospiraceae_unclassified	Lachnospiraceae_unclassified	0.00140016	0.00628643	0.011087	0.00408618	0.000171448	0.00048577	0.000285747	0.000285747	0.00188593	0.00234312	0.00408618	0.000571494	0	0	0.000114299	0	0	0.000571494
OTU139	Bacteria	Firmicutes	Clostridia	Clostridiales	Ruminococcaceae	Ruminococcus 1	Ruminococcus 1_unclassified	0.000314322	8.57241e-05	0.000771517	0.000542919	0.00571494	0.000228598	0.000742942	0.000742942	0.00165733	0.00757229	0.000457195	0.00108584	0.002486	0.00288604	0.000314322	0.000714367	0	8.57241e-05
OTU140	Bacteria	Firmicutes	Clostridia	Clostridiales	Ruminococcaceae	Oscillibacter	uncultured bacterium	0.00194308	0	0.00157161	0.000685793	0.00251457	0.000600069	0.00308607	0.00148588	0.000628643	0.0047434	0.00234312	0	0.000400046	0.000885816	0.00091439	0.00171448	0.00297177	0.00100011
OTU141	Bacteria	Patescibacteria	Saccharimonadia	Saccharimonadales	Saccharimonadaceae	Candidatus Saccharimonas	uncultured bacterium	0.00220025	0	0.00174306	0.000514344	0.00200023	0.0121442	0	0	0.00091439	0	0	0.000685793	0.00091439	0	0.00042862	0.000628643	0.000400046	0.00048577
OTU142	Bacteria	Firmicutes	Clostridia	Clostridiales	Ruminococcaceae	Ruminococcaceae UCG-014	uncultured bacterium	0	0	0	0	0	0	0	0.000771517	0	0.00274317	0	0.00171448	0.00128586	0.000571494	0.00142873	0.000828666	0.00108584	0.00825809
OTU143	Bacteria	Bacteroidetes	Bacteroidia	Bacteroidales	Muribaculaceae	uncultured bacterium	uncultured bacterium	0.00162876	0.00222883	0.00142873	0.00205738	0.00180021	0.00337181	0.000742942	0.00394331	0.000628643	0.000942965	0.00262887	0.00131444	0.000857241	0.000542919	0.000285747	0.00048577	0	0.000457195
OTU144	Bacteria	Firmicutes	Clostridia	Clostridiales	Ruminococcaceae	Ruminococcaceae_unclassified	Ruminococcaceae_unclassified	0.00111441	0.00108584	0.000600069	0.00157161	0.00108584	0.00122871	0.00251457	0.000514344	0.00180021	0.00360041	0.00105726	0.00220025	0.000400046	0.00134301	0.00140016	0.000514344	0.0042862	0.00102869
OTU145	Bacteria	Bacteroidetes	Bacteroidia	Bacteroidales	Muribaculaceae	uncultured bacterium	uncultured bacterium	0.00182878	0.00242885	0.00148588	0.00231455	0.00257172	0.00397188	0	0.00234312	0.0022574	0	0.00325752	0	0.000685793	0.000285747	0.000457195	0	0	0.00117156
OTU146	Bacteria	Proteobacteria	Deltaproteobacteria	Desulfovibrionales	Desulfovibrionaceae	Bilophila	uncultured bacterium	0.00105726	0.000200023	0.00131444	0.000657218	0.00114299	0.00145731	0.00151446	0.00185736	0.00091439	0.000400046	0.00240027	0.000285747	0.000600069	0.00200023	0.00171448	0.00174306	0.000942965	0.00145731
OTU147	Bacteria	Firmicutes	Clostridia	Clostridiales	Ruminococcaceae	Ruminococcaceae_unclassified	Ruminococcaceae_unclassified	0.000257172	0.000200023	0.000457195	0.00048577	0.000257172	0	0.000800091	0.00042862	0.000114299	0.000514344	0.00042862	0.00205738	0.00091439	0.00851526	0.000600069	0.000628643	0.000200023	0.000857241
OTU148	Bacteria	Patescibacteria	Saccharimonadia	Saccharimonadales	Saccharimonadaceae	Candidatus Saccharimonas	uncultured bacterium	0.00148588	0.00105726	0.00314322	0.000828666	0.00157161	0.00197165	0	0.000828666	0.00188593	0	0.00117156	0.00114299	0.00280032	0.00042862	0.000771517	0.00048577	0.000685793	0.00137159
OTU149	Bacteria	Firmicutes	Clostridia	Clostridiales	Lachnospiraceae	Lachnospiraceae NK4A136 group	Lachnospiraceae NK4A136 group_unclassified	0.0044005	0.00162876	0.000714367	0.0022574	0.0118299	0.00554349	0.000400046	0.000114299	0.000800091	0.000314322	0.000314322	0	0	0	0	0	0	0
OTU150	Bacteria	Firmicutes	Clostridia	Clostridiales	Ruminococcaceae	Ruminococcaceae_unclassified	Ruminococcaceae_unclassified	0.000600069	0	0.00122871	0.000714367	0.000571494	0.000657218	0.00228598	0.00177163	0.00105726	0.000828666	0.000942965	0.00154303	0.000857241	0.00222883	0.000600069	0.00114299	0.00231455	0.00160018
OTU151	Bacteria	Bacteroidetes	Bacteroidia	Bacteroidales	Muribaculaceae	uncultured bacterium	uncultured bacterium	0.000457195	0	0.000628643	0	0.00168591	0.00120014	0.00131444	0.000771517	0.00128586	0.00154303	0.00180021	0.00102869	0.00174306	0.00134301	0.00140016	0.00100011	0.000457195	0.00217168
OTU152	Bacteria	Firmicutes	Clostridia	Clostridiales	Ruminococcaceae	Butyricicoccus	uncultured bacterium	0	0	0.000400046	0	0.00154303	0.00091439	0.00888673	0.00634358	0.000657218	0.00220025	0.0044005	0	0.000257172	0.000257172	0	0	0.000200023	0.000285747
OTU153	Bacteria	Bacteroidetes	Bacteroidia	Bacteroidales	Bacteroidaceae	Bacteroides	Bacteroides_unclassified	0.000885816	0.00117156	0.000942965	0.00194308	0.00257172	0.00177163	0	0.00300034	0.00114299	0	0.00174306	0.00120014	0.000457195	0.00205738	0	0.000571494	0.000514344	0.00120014
OTU154	Bacteria	Proteobacteria	Gammaproteobacteria	Enterobacteriales	Enterobacteriaceae	Escherichia-Shigella	Escherichia-Shigella_unclassified	0	0	0	0.000114299	0	0.000142873	0.00100011	0.0131729	0.000514344	0.00148588	0.000200023	0	0.000171448	0.000285747	0.000200023	8.57241e-05	2.85747e-05	0.000114299
OTU155	Bacteria	Firmicutes	Bacilli	Lactobacillales	Lactobacillaceae	Lactobacillus	Lactobacillus_unclassified	0.00208595	0.00468625	0.000800091	0.000857241	0.00182878	0.00200023	0.000771517	0.000771517	0.00097154	0.00091439	0.00165733	0.000400046	0.00128586	0.00105726	0.000628643	0.000714367	0.00042862	0.000342896
OTU156	Bacteria	Bacteroidetes	Bacteroidia	Bacteroidales	Muribaculaceae	Muribaculum	uncultured bacterium	0.00554349	0.00785804	0.00220025	0.00414333	0.00097154	0.0021431	0	0.000457195	0	0	0	0	0.00131444	0	0.000457195	0	0.00097154	0
OTU157	Bacteria	Firmicutes	Clostridia	Clostridiales	Ruminococcaceae	Ruminococcaceae_unclassified	Ruminococcaceae_unclassified	0	0	0	0.00165733	0.000142873	0.000285747	0.000571494	0.00240027	0	0.000285747	0.00300034	0	0.00145731	0.000171448	0.000285747	0.00171448	0.00305749	0.00131444
OTU158	Bacteria	Firmicutes	Clostridia	Clostridiales	Lachnospiraceae	Lachnospiraceae_unclassified	Lachnospiraceae_unclassified	0.0020288	0.0132301	0.00320037	0.00171448	0.000657218	0.00648646	0.000371471	0	0	0	0	0	0.000257172	0	0	0	0	0
OTU159	Bacteria	Bacteroidetes	Bacteroidia	Bacteroidales	Rikenellaceae	Alistipes	uncultured bacterium	0.000371471	0.000685793	0.000714367	0.00348611	0.00568636	0.00120014	0	0.000114299	0.000514344	0.000371471	0.000342896	0.00154303	0.000171448	0.00140016	0.000457195	0.00142873	0	0.00091439
OTU160	Bacteria	Bacteroidetes	Bacteroidia	Bacteroidales	Muribaculaceae	Muribaculum	uncultured bacterium	0.00420048	0.00648646	0.00220025	0.00402903	0.000942965	0.00288604	0	0	0.000285747	0	0	0	0.000828666	0.000371471	0.000314322	0	0.000571494	2.85747e-05
OTU161	Bacteria	Firmicutes	Clostridia	Clostridiales	Ruminococcaceae	Ruminococcaceae UCG-014	Ruminococcaceae UCG-014_unclassified	0.000314322	0.00108584	0	0	0.000257172	8.57241e-05	0	0.000857241	0.00048577	0.000114299	0.000371471	0.00182878	0.00180021	0.000457195	0.00285747	0.00137159	0.00240027	0.000685793
OTU162	Bacteria	Firmicutes	Clostridia	Clostridiales	Ruminococcaceae	Ruminococcaceae_unclassified	Ruminococcaceae_unclassified	0.0022574	0.00311464	0.00254315	0.00188593	0.000314322	0.00362899	0.000742942	0.000942965	0.000685793	0.000400046	0.000857241	0.000742942	0.00148588	0.000171448	0.000228598	0.000171448	8.57241e-05	2.85747e-05
OTU163	Bacteria	Firmicutes	Clostridia	Clostridiales	Lachnospiraceae	Lachnospiraceae_unclassified	Lachnospiraceae_unclassified	0	0	0.000114299	0	0.00105726	0.000371471	0.00171448	0.00697223	0.00182878	0.00160018	0.00254315	0.00208595	5.71494e-05	0.000257172	0.000171448	0.000228598	8.57241e-05	0.000342896
OTU164	Bacteria	Tenericutes	Mollicutes	Mollicutes RF39	Mollicutes RF39_unclassified	Mollicutes RF39_unclassified	Mollicutes RF39_unclassified	0.000285747	0	8.57241e-05	0	0.00091439	0.00140016	0.000114299	0.00194308	0.000885816	0.000742942	5.71494e-05	0.000457195	0.00165733	0.000828666	0.00114299	0.000628643	0.000800091	0.00157161
OTU165	Bacteria	Bacteroidetes	Bacteroidia	Bacteroidales	Muribaculaceae	uncultured bacterium	uncultured bacterium	0.00122871	0.00205738	0.00222883	0.00114299	0.00674363	0.00145731	0.000400046	0.00105726	0.000542919	0.000685793	0.000228598	0.000314322	0.000800091	0.000542919	8.57241e-05	0.000200023	0	0.000400046
OTU166	Bacteria	Bacteroidetes	Bacteroidia	Bacteroidales	Tannerellaceae	Parabacteroides	Parabacteroides_unclassified	0	0.000342896	0.000771517	0	0	0.000514344	0.000400046	0.00168591	0.00048577	0.000685793	0.00220025	0.00097154	0.00154303	0.00128586	0.00188593	0.00100011	0.000285747	0.000342896
OTU167	Bacteria	Firmicutes	Clostridia	Clostridiales	Lachnospiraceae	Lachnospiraceae NK4A136 group	Lachnospiraceae NK4A136 group_unclassified	0.00137159	0.00197165	0.000857241	0.000600069	0	0	0	0	0	0	0	0.000142873	2.85747e-05	0.000142873	0	0	0	0.00842953
OTU168	Bacteria	Firmicutes	Clostridia	Clostridiales	Ruminococcaceae	Ruminococcaceae UCG-014	Ruminococcaceae UCG-014_unclassified	0	0.000828666	0	0.000228598	0.000457195	0.00042862	0	0.00285747	0.00120014	0.00097154	0.00108584	0.0022574	0.00122871	0.000800091	0.00048577	0.00048577	0.000285747	0.000714367
OTU169	Bacteria	Firmicutes	Erysipelotrichia	Erysipelotrichales	Erysipelotrichaceae	Erysipelotrichaceae_unclassified	Erysipelotrichaceae_unclassified	0.00177163	0.00105726	0	0.000342896	0.00371471	0.00114299	0.00145731	0.00122871	0.00162876	0.000942965	0.00171448	0.00042862	0.000514344	0.00125729	0.000257172	0.000314322	0.000800091	2.85747e-05
OTU170	Bacteria	Firmicutes	Clostridia	Clostridiales	Lachnospiraceae	Lachnospiraceae_unclassified	Lachnospiraceae_unclassified	0.000942965	0	0.000314322	0	0.00100011	0.000457195	0	0.00108584	0.00117156	0.00125729	0.000942965	0	0.00102869	0.000371471	0.00168591	0.00048577	0.00234312	0.00097154
OTU171	Bacteria	Firmicutes	Clostridia	Clostridiales	Ruminococcaceae	Ruminococcaceae UCG-014	uncultured bacterium	0.00042862	0.00100011	0.000885816	0.000257172	0.000342896	0.000142873	0.00125729	0.000857241	0.000828666	0.00151446	0.000314322	0.00437193	0.000857241	0.000600069	0.000542919	0.000285747	0.000657218	0.00125729
OTU172	Bacteria	Bacteroidetes	Bacteroidia	Bacteroidales	Tannerellaceae	Parabacteroides	Parabacteroides_unclassified	0	0	0.000885816	0	0	0	0	0.00145731	0.00048577	0	0.00182878	0.000742942	0.00134301	0.000742942	0.00211453	0.00117156	0.00042862	0.000542919
OTU173	Bacteria	Bacteroidetes	Bacteroidia	Bacteroidales	Rikenellaceae	Alistipes	gut metagenome	0.00117156	0.00154303	0.00111441	0.002486	0.000342896	0.000885816	0.000314322	0.00197165	0.00097154	0.000628643	0.000714367	0.000628643	0.000771517	0.00048577	0.000371471	0.000457195	0.000171448	0.000200023
OTU174	Bacteria	Proteobacteria	Deltaproteobacteria	Desulfovibrionales	Desulfovibrionaceae	uncultured	uncultured Desulfovibrionales bacterium	0	5.71494e-05	0.000342896	0.000228598	0.000371471	0.000600069	0.00165733	0.00154303	0.00134301	0.000885816	0.00145731	0.00042862	0.000371471	0.00154303	0.00102869	0.000628643	0.00128586	0.00097154
OTU175	Bacteria	Bacteroidetes	Bacteroidia	Bacteroidales	Muribaculaceae	uncultured bacterium	uncultured bacterium	0	0.000371471	0.000742942	0.000171448	0	0.000314322	0.00042862	0.000742942	0.00042862	0	0.000400046	0.00234312	0.000942965	0.000714367	0.000628643	0.0022574	0.00097154	0.00134301
OTU176	Bacteria	Firmicutes	Clostridia	Clostridiales	Lachnospiraceae	GCA-900066575	uncultured bacterium	0.000257172	0.000285747	0.000657218	0.00048577	0	0	0.00142873	0.00194308	0.000514344	0.00111441	0.00120014	0.000342896	0.000628643	0.000771517	0.00151446	0.000457195	0.00157161	0.000657218
OTU177	Bacteria	Firmicutes	Clostridia	Clostridiales	Lachnospiraceae	Lachnospiraceae_unclassified	Lachnospiraceae_unclassified	0.000114299	0.000371471	0.00048577	0.000285747	0.000714367	0.000314322	0.000542919	0.000857241	0.000885816	0.00042862	0.000400046	0.00102869	0.00105726	0.000857241	0.000285747	0.00108584	0.000571494	0.00137159
OTU178	Bacteria	Patescibacteria	Saccharimonadia	Saccharimonadales	Saccharimonadaceae	Candidatus Saccharimonas	uncultured bacterium	0.000514344	0.000314322	0.00128586	0.000400046	0.00162876	0.00362899	0.000371471	0.000657218	0.00154303	0.00108584	0.000600069	0.000457195	0.000857241	0	0.000342896	0.000571494	0.000314322	0.000771517
OTU179	Bacteria	Bacteroidetes	Bacteroidia	Bacteroidales	Bacteroidaceae	Bacteroides	Bacteroides acidifaciens	0.00111441	0.000800091	0.00262887	0.00228598	0.000628643	0.00705795	8.57241e-05	0.000257172	0.000371471	0	0.000171448	8.57241e-05	0	0	0	0	0	0.000314322
OTU180	Bacteria	Firmicutes	Clostridia	Clostridiales	Lachnospiraceae	Lachnospiraceae_unclassified	Lachnospiraceae_unclassified	0.000400046	0	0.000685793	0.000800091	0.000742942	0.000257172	0.000542919	0	0.000171448	0.00097154	0	0.000114299	0.000514344	0.000571494	0.00157161	0.000142873	0.000542919	0.00340039
OTU181	Bacteria	Firmicutes	Clostridia	Clostridiales	Lachnospiraceae	Marvinbryantia	uncultured bacterium	0.00328609	0.00357184	0.00120014	0.00580066	0.0022574	0.000542919	0	5.71494e-05	0.000142873	0	0	0	0	0	0	0	0	0
OTU182	Bacteria	Firmicutes	Clostridia	Clostridiales	Lachnospiraceae	Tyzzerella	uncultured bacterium	0.000457195	0.00188593	0.00137159	0.00122871	0.000742942	0.000171448	0.00102869	0.00282889	0.000171448	0.000857241	0.000828666	0.000457195	0.000342896	0.000228598	0.000200023	0.000200023	0.000657218	0.000628643
OTU183	Bacteria	Patescibacteria	Saccharimonadia	Saccharimonadales	Saccharimonadaceae	Candidatus Saccharimonas	uncultured bacterium	0	0	0.00091439	0.00048577	0.000942965	0.00200023	0	0.000657218	0.00128586	0.000800091	0.000685793	0.000685793	0.00154303	0.000314322	0.00042862	0.000228598	0.00122871	0.000828666
OTU184	Bacteria	Firmicutes	Clostridia	Clostridiales	Lachnospiraceae	Lachnospiraceae_unclassified	Lachnospiraceae_unclassified	0	0	0	0	0	0	0	0.000857241	0	0	0	0	8.57241e-05	0	0	0.000171448	0.00165733	0.00608641
OTU185	Bacteria	Firmicutes	Clostridia	Clostridiales	Ruminococcaceae	Ruminococcaceae_unclassified	Ruminococcaceae_unclassified	0.00300034	0.00154303	0.00151446	0.00285747	0.00142873	0	0	0.000457195	0.000800091	0.00142873	0	0	0.000714367	0	0.00048577	0.00105726	0.000628643	0
OTU186	Bacteria	Bacteroidetes	Bacteroidia	Bacteroidales	Muribaculaceae	uncultured bacterium	uncultured bacterium	0.00117156	0.00125729	0.000542919	0.000742942	0	0.00097154	0	0.000514344	0.000457195	0	0	0	0.00174306	0.000628643	0.000828666	0.00117156	0.000571494	0.000685793
OTU187	Bacteria	Firmicutes	Clostridia	Clostridiales	Peptostreptococcaceae	Romboutsia	Romboutsia_unclassified	0	0	0	0	0	0.000371471	0	0	0	0	0.00331466	0.00322894	0.00205738	0.00128586	0.00042862	0.000400046	0.000657218	0.000400046
OTU188	Bacteria	Bacteroidetes	Bacteroidia	Bacteroidales	Muribaculaceae	uncultured bacterium	uncultured bacterium	0.000600069	0.00100011	0.000714367	0.00125729	0.00100011	0.000657218	0.000257172	0.000771517	0.000628643	0.000228598	0	0.000885816	0.00208595	0.000171448	0.000400046	0.000342896	0.000142873	0.000142873
OTU189	Bacteria	Firmicutes	Clostridia	Clostridiales	Ruminococcaceae	Anaerotruncus	uncultured bacterium	0.00302892	0.00288604	0.000514344	0.0020288	0.000657218	0.000942965	0.000285747	0.000800091	0.000314322	0.000314322	0.000371471	0.000342896	0.000314322	0.000257172	0.000171448	0.00048577	0.000457195	0.000828666
OTU190	Bacteria	Firmicutes	Clostridia	Clostridiales	Lachnospiraceae	Lachnospiraceae_unclassified	Lachnospiraceae_unclassified	0	8.57241e-05	0	0	0.000257172	0.000142873	0.00154303	0.00117156	0.000885816	0.00140016	0.000285747	0.00111441	0.000771517	0.00197165	0.00134301	0.000714367	0.000314322	0.00042862
OTU191	Bacteria	Firmicutes	Clostridia	Clostridiales	Lachnospiraceae	Lachnospiraceae NK4A136 group	Lachnospiraceae NK4A136 group_unclassified	0	0	0	0	0	0.000571494	0	0.000371471	0.00300034	0	0.00811521	0	0	0	0	0	0	0.00200023
OTU192	Bacteria	Firmicutes	Clostridia	Clostridiales	Lachnospiraceae	Lachnospiraceae NK4A136 group	Lachnospiraceae NK4A136 group_unclassified	0.00368614	0.00091439	0.000857241	0.00125729	0.0068865	0.00265745	0	0	0	0	0	0	0	0	0	0	0	0
OTU193	Bacteria	Firmicutes	Clostridia	Clostridiales	Ruminococcaceae	Ruminiclostridium 6	uncultured bacterium	0.000628643	0	0	0	0.00608641	0.000228598	0	0.000285747	0.000171448	0	0	0.000200023	0.000800091	0.000314322	0.00188593	0.00134301	0	0.000714367
OTU194	Bacteria	Firmicutes	Clostridia	Clostridiales	Ruminococcaceae	[Eubacterium] coprostanoligenes group	gut metagenome	0	0	0	0	0	0.00477197	0.00394331	0	0.00257172	0	0	0	0.000314322	0.00122871	0	0.000571494	0	0
OTU195	Bacteria	Firmicutes	Clostridia	Clostridiales	Ruminococcaceae	Ruminococcaceae_unclassified	Ruminococcaceae_unclassified	0.000228598	0	0.000200023	0	0	0.000571494	0.00717225	0.000628643	0.000685793	0.00494342	0.000714367	0.000457195	8.57241e-05	8.57241e-05	0.000142873	0.000857241	0.000285747	0.00048577
OTU196	Bacteria	Firmicutes	Clostridia	Clostridiales	Ruminococcaceae	Oscillibacter	Oscillibacter_unclassified	0.000314322	0.00200023	0.00128586	0	0	0.000800091	0	0.000342896	0	0.00091439	0.00362899	0	0	0.000200023	0.000285747	0.00180021	0.000257172	0.000942965
OTU197	Bacteria	Firmicutes	Clostridia	Clostridiales	Lachnospiraceae	Lachnospiraceae NK4A136 group	Lachnospiraceae NK4A136 group_unclassified	0	0	0	0	0	0	0	0	0.00277175	0	0.00905818	0	0	0	0	0	0	0.00217168
OTU198	Bacteria	Bacteroidetes	Bacteroidia	Bacteroidales	Muribaculaceae	Muribaculaceae_unclassified	Muribaculaceae_unclassified	0.000714367	0.000685793	0.000542919	0.00097154	0	0.00217168	0	0	0	0	0	0	0.000400046	0.000371471	0.00125729	0.00108584	0.000628643	0.000742942
OTU199	Bacteria	Firmicutes	Clostridia	Clostridiales	Ruminococcaceae	Ruminococcaceae_unclassified	Ruminococcaceae_unclassified	0.00200023	0.000857241	0.000828666	0.00285747	0.00142873	0	0	0	0.000200023	0	0	0.00100011	0.000257172	0.000800091	0.000171448	0.000285747	0.0021431	5.71494e-05
OTU200	Bacteria	Firmicutes	Clostridia	Clostridiales	Lachnospiraceae	Roseburia	uncultured bacterium	0.000457195	0	0	0	0	0	0.00240027	0.000142873	0.000571494	0.00148588	0	0	0.000257172	0.00177163	0.000371471	0.000114299	0.000114299	0.00240027
OTU201	Bacteria	Firmicutes	Clostridia	Clostridiales	Ruminococcaceae	uncultured	uncultured_unclassified	0.00151446	0.000714367	0	0.000771517	0.00102869	0.000628643	0.000885816	0.00108584	0.000257172	0.000742942	0.00100011	0.000457195	0.000342896	0.000600069	0.000314322	0.000285747	0.000628643	0.00042862
OTU202	Bacteria	Firmicutes	Clostridia	Clostridiales	Ruminococcaceae	Ruminococcaceae UCG-014	Ruminococcaceae UCG-014_unclassified	0.000285747	0	0	0.000314322	0	0.000257172	0.00154303	0.00097154	0.000314322	0	0.00140016	0.00117156	0.00117156	0.000371471	0.000371471	0.000657218	0.000314322	0.000800091
OTU203	Bacteria	Firmicutes	Clostridia	Clostridiales	Ruminococcaceae	Ruminiclostridium 9	Ruminiclostridium 9_unclassified	0	0	0.000514344	0	0	0.000371471	0.000742942	0.00217168	0.000314322	0.000600069	0.000600069	0	0.000571494	0.000714367	0.00120014	0.000457195	0	0.000542919
OTU204	Bacteria	Firmicutes	Clostridia	Clostridiales	Ruminococcaceae	Ruminiclostridium	uncultured bacterium	0.000400046	0.000257172	0	0.000542919	0.000657218	0.000257172	0.000400046	0.000371471	0.000257172	0.00137159	0.000657218	0	0.000657218	0.00120014	0.000200023	0.00091439	0.00108584	0.000714367
OTU205	Bacteria	Firmicutes	Clostridia	Clostridiales	Ruminococcaceae	Ruminococcaceae UCG-009	Ruminococcaceae UCG-009_unclassified	0.000257172	0.000400046	0.000685793	0.000942965	0.000257172	0.000685793	0.00042862	0.00180021	0.000542919	0.00131444	0.000714367	0.000657218	0.000571494	0.000371471	0.000200023	0.000571494	0.000285747	0.000828666
OTU206	Bacteria	Firmicutes	Clostridia	Clostridiales	Lachnospiraceae	Lachnospiraceae_unclassified	Lachnospiraceae_unclassified	0.000285747	0	0.00422905	0	0.0106869	0	0	0	0.000314322	0	0	0	0	0	0	0	0	0
OTU207	Bacteria	Firmicutes	Clostridia	Clostridiales	Ruminococcaceae	Intestinimonas	Intestinimonas_unclassified	0	0.000285747	0	0.000257172	0.00048577	0.000257172	0	0.00097154	0.000600069	0	0.000828666	0.00097154	0.000400046	0.00151446	0.00108584	0.00102869	0.000171448	0.000257172
OTU208	Bacteria	Firmicutes	Clostridia	Clostridiales	Lachnospiraceae	GCA-900066575	uncultured bacterium	0.000371471	0	0.00102869	0.00157161	0.00157161	0.000142873	0.00042862	0.000800091	0.000457195	0.000542919	0.000257172	0.000314322	0.000771517	0.000257172	0.000828666	0.000400046	0.000657218	8.57241e-05
OTU209	Bacteria	Firmicutes	Clostridia	Clostridiales	Ruminococcaceae	Ruminiclostridium	uncultured bacterium	0.00042862	0	0.000857241	0.000742942	0.000828666	0.000257172	0.00042862	0.000828666	0.000285747	0.000714367	0.000714367	0.000371471	0.00048577	0.00128586	0.000571494	0.00117156	0.000314322	0.000228598
OTU210	Bacteria	Bacteroidetes	Bacteroidia	Bacteroidales	Bacteroidaceae	Bacteroides	Bacteroides_unclassified	0	0.000114299	0	0	0	0.000457195	0.000742942	0.000342896	0	0	0.000885816	0.00231455	0.00174306	0.000228598	0.00091439	0.000571494	0.000371471	0.000285747
OTU211	Bacteria	Bacteroidetes	Bacteroidia	Bacteroidales	Muribaculaceae	uncultured Bacteroidales bacterium	uncultured Bacteroidales bacterium	0.000742942	0.00151446	0.000171448	0	0	0.00314322	0	0	0.000200023	0	0.00108584	0.000542919	0.000228598	0.000514344	0.000285747	0.00102869	0.000314322	0.000628643
OTU212	Bacteria	Proteobacteria	Gammaproteobacteria	Betaproteobacteriales	Burkholderiaceae	Parasutterella	Burkholderiales bacterium YL45	0.000657218	0.000514344	0	0.000228598	0	0	0	0.000857241	0.000228598	0.000828666	0.00100011	0.00102869	0.00174306	0.000457195	0.000200023	0.000142873	0.000542919	0.000342896
OTU213	Bacteria	Firmicutes	Clostridia	Clostridiales	Ruminococcaceae	Ruminococcaceae_unclassified	Ruminococcaceae_unclassified	0.000685793	0.000514344	0.000571494	0.000457195	0.00048577	0.000228598	0.000742942	0.00048577	0.000742942	0.00131444	0.000942965	0.000885816	0.000285747	0.00048577	0.000600069	0.000714367	0.00091439	0.000714367
OTU214	Bacteria	Firmicutes	Clostridia	Clostridiales	Lachnospiraceae	Lachnospiraceae_unclassified	Lachnospiraceae_unclassified	0.00137159	0.00200023	0.000885816	0.00042862	0.00182878	0.000142873	0.000342896	0.00148588	0.000885816	0	0.000257172	0.000457195	0.000114299	0.000171448	0.000285747	0.000314322	0	0.000542919
OTU215	Bacteria	Firmicutes	Clostridia	Clostridiales	Ruminococcaceae	Ruminococcaceae_unclassified	Ruminococcaceae_unclassified	0	0	0.000257172	0.000171448	0.000228598	0.000542919	0.000200023	0.000314322	0.000228598	0.000342896	0.000714367	0.000171448	0.000342896	0.00108584	0.000228598	0.000714367	0.00325752	0.000314322
OTU216	Bacteria	Firmicutes	Clostridia	Clostridiales	Peptococcaceae	Peptococcus	uncultured bacterium	0.000142873	0.000800091	0.000942965	0.000857241	0.00042862	0.000457195	0.00125729	0.00105726	0.000657218	0.000571494	0.000942965	0.00042862	0.000142873	0.000657218	0.00042862	0.000171448	0.000514344	0.000285747
OTU217	Bacteria	Firmicutes	Clostridia	Clostridiales	Lachnospiraceae	Lachnospiraceae_unclassified	Lachnospiraceae_unclassified	0	0	0.000142873	0.000342896	0	0.000742942	0.000600069	0.0022574	0.000314322	0.000571494	0.00151446	0	0.000314322	0.000371471	0.00042862	0.000285747	0.000542919	0.000800091
OTU218	Bacteria	Bacteroidetes	Bacteroidia	Bacteroidales	Muribaculaceae	uncultured bacterium	uncultured bacterium	0.000457195	0.00105726	0	0.000714367	0	0.000742942	0	0.000314322	0	0	0.000657218	0	0.000771517	0.000800091	0.000857241	0.000457195	0.000514344	0.00097154
OTU219	Bacteria	Bacteroidetes	Bacteroidia	Bacteroidales	Rikenellaceae	Alistipes	Faecalibacterium prausnitzii	0.00122871	0.0021431	0.00137159	0.000828666	0.000857241	0.00280032	0.000228598	0.000228598	0.000542919	0.000142873	0.000457195	0.000314322	0.000200023	0.000314322	0.00042862	0.000114299	0	0.000171448
OTU220	Bacteria	Firmicutes	Clostridia	Clostridiales	Ruminococcaceae	Ruminococcaceae_unclassified	Ruminococcaceae_unclassified	0	0.000257172	0.000228598	0.000742942	0.000800091	0	0.000628643	0.00100011	0.000514344	0.000600069	0.000314322	0.000657218	0.000571494	0.000457195	0.00137159	0.000228598	0.000457195	0.000257172
OTU221	Bacteria	Firmicutes	Clostridia	Clostridiales	Ruminococcaceae	Ruminiclostridium 9	uncultured Clostridiales bacterium	0.000228598	0.000800091	0.00128586	0.000142873	0	0	0	0	0.000714367	0	0	0.00042862	0.000571494	0.000457195	0.00100011	0	0.000342896	0.00182878
OTU222	Bacteria	Bacteroidetes	Bacteroidia	Bacteroidales	Muribaculaceae	uncultured bacterium	uncultured bacterium	0.0020288	0.00242885	0.00220025	0.00222883	0.0020288	0.00177163	0	0	5.71494e-05	0	0	0	0	0	0	0	0	0
OTU223	Bacteria	Firmicutes	Clostridia	Clostridiales	Ruminococcaceae	Ruminiclostridium 9	Ruminiclostridium 9_unclassified	0.00162876	0	0.000771517	0.000942965	0	0.000657218	0.000514344	0.000342896	0.000685793	0.00154303	0	0	0	0.00177163	0	0.00097154	0	0.000257172
OTU224	Bacteria	Firmicutes	Clostridia	Clostridiales	Ruminococcaceae	Ruminiclostridium 9	Ruminiclostridium 9_unclassified	0.000171448	0	0.000257172	0	0	0.000142873	0.000828666	0.00102869	0.000257172	0.00042862	0.000828666	0.000314322	0.000457195	0.00142873	0.000600069	0.000314322	0.000857241	0.000685793
OTU225	Bacteria	Firmicutes	Clostridia	Clostridiales	Lachnospiraceae	Lachnospiraceae_unclassified	Lachnospiraceae_unclassified	0	0	0	0.000885816	0.00100011	0	0.000514344	0.000171448	0.00102869	0.000742942	0.000142873	0.000542919	0.000571494	0.000228598	0.000628643	0.000885816	0.00117156	0.000742942
OTU226	Bacteria	Firmicutes	Clostridia	Clostridiales	Ruminococcaceae	Ruminococcaceae_unclassified	Ruminococcaceae_unclassified	0.000228598	0.000571494	0.000628643	0.000685793	0.000228598	0.000514344	0.00257172	0.000514344	0.00134301	0.000542919	0.000314322	0	0.000114299	0.000657218	0.00097154	0.000114299	0.000342896	0.000457195
OTU227	Bacteria	Bacteroidetes	Bacteroidia	Bacteroidales	Muribaculaceae	Muribaculaceae_unclassified	Muribaculaceae_unclassified	0.00097154	0.00205738	0.000828666	0.00105726	0.000857241	0.00257172	0	0.000228598	0	0.000171448	0	0	0.000542919	0.000714367	0	0.000514344	0	0
OTU228	Bacteria	Firmicutes	Clostridia	Clostridiales	Clostridiales vadinBB60 group	uncultured bacterium	uncultured bacterium	0	0	0	0	0	8.57241e-05	0.000800091	0.000200023	0.000685793	0.000371471	2.85747e-05	0.000314322	0.00042862	0.000828666	0.000314322	0.00185736	0.000142873	0.00131444
OTU229	Bacteria	Firmicutes	Clostridia	Clostridiales	Ruminococcaceae	Ruminococcaceae_unclassified	Ruminococcaceae_unclassified	0.000771517	0.00120014	0.000800091	0.00125729	0.00122871	0	0.00134301	0	0.000628643	0.00148588	0	0	0.000171448	0.000542919	0.000628643	0	0.000571494	0.000342896
OTU230	Bacteria	Firmicutes	Clostridia	Clostridiales	Ruminococcaceae	Ruminococcaceae NK4A214 group	Ruminococcaceae NK4A214 group_unclassified	0.00105726	0.00102869	0.000714367	0.00128586	0.00114299	0.000600069	0.000514344	0.000742942	0.000314322	0.000371471	0.00048577	0.000457195	0.000400046	0.000285747	0.000371471	5.71494e-05	0.00048577	0.000371471
OTU231	Bacteria	Firmicutes	Clostridia	Clostridiales	Lachnospiraceae	Lachnospiraceae_unclassified	Lachnospiraceae_unclassified	0.000771517	0.00174306	0	0	0	0	0	0	0	0	0	0	0.00217168	0.000114299	0.00108584	0.000514344	0.00134301	0
OTU232	Bacteria	Bacteroidetes	Bacteroidia	Bacteroidales	Muribaculaceae	uncultured Bacteroidales bacterium	uncultured Bacteroidales bacterium	0.00100011	0.00182878	0.000800091	0.00125729	0	0.0019145	0	0	0	0	0	0	0.000942965	0.00048577	0.000742942	0.000542919	0	0
OTU233	Bacteria	Firmicutes	Clostridia	Clostridiales	Ruminococcaceae	Ruminococcaceae_unclassified	Ruminococcaceae_unclassified	0.000400046	0.000142873	8.57241e-05	0.000571494	0.000228598	0.000600069	0.000714367	0.000314322	0.000800091	0.00151446	0.000457195	0.00117156	0.000257172	0.000200023	0.000571494	0.000714367	0.000342896	0.000514344
OTU234	Bacteria	Bacteroidetes	Bacteroidia	Bacteroidales	Muribaculaceae	Muribaculaceae_unclassified	Muribaculaceae_unclassified	0.000600069	0	0	0	0	0.000714367	0	0.00137159	0.00165733	0	0.00205738	0	0.00048577	0	0.000342896	0	0	0.00097154
OTU235	Bacteria	Bacteroidetes	Bacteroidia	Bacteroidales	Muribaculaceae	Muribaculaceae_unclassified	Muribaculaceae_unclassified	0.00148588	0.00274317	0.00137159	0.00194308	0.000942965	0.00294319	0	0.000257172	0.000457195	0	0	0	0	0	0	0	0	0
OTU236	Bacteria	Firmicutes	Clostridia	Clostridiales	Lachnospiraceae	Lachnospiraceae NK4A136 group	Lachnospiraceae NK4A136 group_unclassified	0.000457195	0.000714367	0.000514344	0.00042862	0.000514344	0.00240027	0.00180021	0.000257172	0.000114299	0.000685793	0.000342896	0.00091439	0.000171448	0.000114299	0.000200023	0.000371471	0.000257172	0.000257172
OTU237	Bacteria	Bacteroidetes	Bacteroidia	Bacteroidales	Muribaculaceae	Muribaculaceae_unclassified	Muribaculaceae_unclassified	0.00160018	0.00234312	0.00160018	0.0020288	0.00142873	0.00285747	0	0	0	0	0	0	0	0	0	0	0	0
OTU238	Bacteria	Firmicutes	Clostridia	Clostridiales	Lachnospiraceae	Lachnospiraceae_unclassified	Lachnospiraceae_unclassified	0	0	0.00140016	0	0.00708652	0.000257172	0	0	0.000885816	0	0	0	0.000142873	0	0.000171448	0	0	0.00114299
OTU239	Bacteria	Firmicutes	Clostridia	Clostridiales	Clostridiales vadinBB60 group	uncultured bacterium	uncultured bacterium	0	0.00042862	0.000371471	0.00105726	0.000200023	8.57241e-05	0	0.00131444	0	0	0	0	0.000457195	0	0.000800091	0.000400046	0	0.00174306
OTU240	Bacteria	Firmicutes	Clostridia	Clostridiales	Lachnospiraceae	[Eubacterium] ventriosum group	uncultured Clostridiales bacterium	0.000457195	0.000885816	0.000628643	0.000657218	0.00557207	0.0026003	0	8.57241e-05	0.000314322	0	0	0	0	0	0	0	0	0
OTU241	Bacteria	Firmicutes	Clostridia	Clostridiales	Ruminococcaceae	Ruminiclostridium 9	Ruminiclostridium 9_unclassified	0.00042862	0	0.000657218	0.000457195	0	0.000400046	0.00148588	0.00145731	0.000228598	0.000771517	0.000371471	0.000285747	0.00048577	0.000400046	0.000542919	0.000457195	0.000571494	0.000371471
OTU242	Bacteria	Firmicutes	Clostridia	Clostridiales	Lachnospiraceae	Lachnospiraceae_unclassified	Lachnospiraceae_unclassified	0.000114299	0	0	0.00120014	0.000714367	0	0	0	0.00137159	0.0022574	0	0	2.85747e-05	0	0.000142873	0	0	0.00277175
OTU243	Bacteria	Firmicutes	Clostridia	Clostridiales	Lachnospiraceae	ASF356	uncultured bacterium	0	0.000885816	0.000714367	0.00134301	0.00154303	0.00211453	0	0.000257172	0.00162876	0	0	0	5.71494e-05	0	0.000114299	0.000600069	0	0.000171448
OTU244	Bacteria	Firmicutes	Clostridia	Clostridiales	Ruminococcaceae	Ruminococcaceae UCG-003	uncultured bacterium	0	0	0	0.000257172	0.000228598	0.000371471	0.000542919	0.00454338	0	0	0.00105726	0	0	0	0.000714367	0	0.000371471	0
OTU245	Bacteria	Firmicutes	Clostridia	Clostridiales	Ruminococcaceae	Oscillibacter	uncultured bacterium	0.000571494	0.000400046	0.00111441	0.000457195	0	0.00105726	0.00105726	0.000514344	0.000171448	0.000400046	0.000771517	0.000457195	0.000257172	0.000342896	0.000857241	0.000314322	0.000257172	8.57241e-05
OTU246	Bacteria	Bacteroidetes	Bacteroidia	Bacteroidales	Muribaculaceae	Muribaculaceae_unclassified	Muribaculaceae_unclassified	0	0	0	0.000542919	0	0.000542919	0	0.00102869	0.000857241	0	0	0	0.000457195	0.000200023	0.000514344	0	0	0.00194308
OTU247	Bacteria	Firmicutes	Clostridia	Clostridiales	Ruminococcaceae	Ruminiclostridium 5	uncultured bacterium	0	0	0	0	0	0	0.000857241	0	0.000885816	0.000828666	0	0.000257172	0.000457195	0.00134301	0.000542919	0.000685793	0.000571494	0.000714367
OTU248	Bacteria	Firmicutes	Clostridia	Clostridiales	Lachnospiraceae	Lachnospiraceae_unclassified	Lachnospiraceae_unclassified	0.000771517	0	0	0.000628643	0.0023717	0	0.00197165	0	0.0019145	0	0	0	0.000371471	0	0.000400046	0.000371471	0.000571494	0.000628643
OTU249	Bacteria	Bacteroidetes	Bacteroidia	Bacteroidales	Bacteroidaceae	Bacteroides	Bacteroides_unclassified	0	0	0.000114299	0	0.000171448	0	0	0.000457195	0.000200023	0.000285747	0.000542919	0.00200023	0.00117156	0.000257172	0.00048577	0.000571494	0	0.000314322
OTU250	Bacteria	Firmicutes	Clostridia	Clostridiales	Ruminococcaceae	Ruminococcaceae UCG-014	uncultured bacterium	0.000314322	0.00134301	0.00102869	0.00114299	0.00100011	0.00471482	0	0	5.71494e-05	0	0	0	0	0	0	0	0	0
OTU251	Bacteria	Bacteroidetes	Bacteroidia	Bacteroidales	Bacteroidaceae	Bacteroides	Bacteroides_unclassified	0	0.000114299	5.71494e-05	0.000142873	0.000114299	0.000200023	0.000828666	0.00182878	0.000228598	0.000257172	0.00042862	0.000657218	0.000742942	0.000200023	0.00042862	8.57241e-05	0	0.000571494
OTU252	Bacteria	Bacteroidetes	Bacteroidia	Bacteroidales	Muribaculaceae	uncultured bacterium	uncultured bacterium	0.00128586	0.00240027	0.0027146	0.00171448	0.000600069	0.00188593	0.000228598	8.57241e-05	5.71494e-05	0	0	0	0	0	0	0	0	0
OTU253	Bacteria	Firmicutes	Clostridia	Clostridiales	Ruminococcaceae	Ruminiclostridium 9	Ruminiclostridium 9_unclassified	0.000371471	0.000457195	0.000114299	0.000400046	0.000314322	0.000257172	0.00131444	0.000800091	0.000400046	0.000285747	0.00134301	0.000200023	0.000200023	0.000628643	0.000200023	0.000142873	5.71494e-05	0.000342896
OTU254	Bacteria	Firmicutes	Clostridia	Clostridiales	Clostridiales vadinBB60 group	Clostridiales vadinBB60 group_unclassified	Clostridiales vadinBB60 group_unclassified	0	0.000514344	0.000657218	0.00160018	0	0.000171448	0	0.000514344	0.000542919	0	0	0.00342896	5.71494e-05	0	0.00097154	0	0.000571494	0.000171448
OTU255	Bacteria	Firmicutes	Clostridia	Clostridiales	Lachnospiraceae	Lachnospiraceae UCG-006	uncultured bacterium	0	0.0021431	0	0.000342896	0	0.000371471	0	0.000457195	0.00048577	0.000228598	0.00302892	0.000628643	0.000142873	0.000457195	0.000542919	0.000314322	0.000314322	0.000142873
OTU256	Bacteria	Firmicutes	Clostridia	Clostridiales	Lachnospiraceae	Lachnospiraceae_unclassified	Lachnospiraceae_unclassified	0.00205738	0.000742942	0.000800091	0.00222883	0.00477197	0.000228598	0	0	0	0	0	0	0	0	0	0	0	0
OTU257	Bacteria	Firmicutes	Clostridia	Clostridiales	Family XIII	[Eubacterium] nodatum group	[Eubacterium] nodatum group_unclassified	0.000828666	0.00108584	0.000200023	0.000514344	0.000342896	0.00177163	0.000457195	0.00091439	0.000400046	0.000314322	0.000371471	0	0.000371471	0.000342896	0.000371471	8.57241e-05	0.000257172	0.000142873
OTU258	Bacteria	Firmicutes	Clostridia	Clostridiales	Ruminococcaceae	Ruminococcaceae UCG-014	uncultured bacterium	0	0.000342896	0.000514344	0.000114299	0	0.000142873	0.00148588	0.00137159	0.000371471	0.00171448	0.00111441	0.000742942	0.000342896	0.000257172	8.57241e-05	0.000228598	0	0.000400046
OTU259	Bacteria	Firmicutes	Clostridia	Clostridiales	Lachnospiraceae	Lachnospiraceae NK4A136 group	Lachnospiraceae bacterium A4	0.00288604	0	0.000600069	0.000742942	0.00402903	0.0021431	0	0	0	0	0	0	0	0	0	0	0	0
OTU260	Bacteria	Firmicutes	Clostridia	Clostridiales	Ruminococcaceae	Ruminococcaceae_unclassified	Ruminococcaceae_unclassified	0	0.000514344	0.000257172	0.00048577	0	0.000285747	0.00108584	0.000571494	0.000857241	0.00140016	0.000314322	0.000571494	8.57241e-05	0.00042862	0.000400046	0.000228598	0.000257172	0.000514344
OTU261	Bacteria	Firmicutes	Clostridia	Clostridiales	Lachnospiraceae	Lachnospiraceae_unclassified	Lachnospiraceae_unclassified	0	0.000114299	0.000171448	0.000200023	0.000257172	0.000400046	0	0.00388616	0.000371471	0	0.000400046	0.000171448	0	0	0	0	0.000142873	0.000800091
OTU262	Bacteria	Firmicutes	Clostridia	Clostridiales	Lachnospiraceae	Lachnospiraceae_unclassified	Lachnospiraceae_unclassified	0	0	0	0	0	0	0	0.000285747	0.00042862	0.00125729	0	0.00137159	0.000542919	0.000542919	0.000314322	0.000771517	0.00100011	0.000285747
OTU263	Bacteria	Firmicutes	Clostridia	Clostridiales	Ruminococcaceae	Ruminiclostridium	uncultured bacterium	0	0	0.000828666	0.00048577	0.000828666	0.000657218	0.000800091	0.00125729	0.000142873	0	0.00102869	0.000257172	0.000285747	0.000714367	0	0.000171448	0.000457195	0
OTU264	Bacteria	Firmicutes	Clostridia	Clostridiales	Lachnospiraceae	Lachnospiraceae NK4A136 group	Lachnospiraceae NK4A136 group_unclassified	0	0.00102869	0.00234312	0.00328609	0.00377186	0	0	0	0	0	0	0	0	0	0	0	0	0
OTU265	Bacteria	Proteobacteria	Deltaproteobacteria	Desulfovibrionales	Desulfovibrionaceae	Desulfovibrio	Desulfovibrio_unclassified	5.71494e-05	0	0.000342896	0	0.00128586	0.000657218	0	0.000742942	0.000342896	0.000885816	0.000885816	0.000228598	0.000200023	0.000371471	0.000400046	0.000571494	0.000542919	0.000114299
OTU266	Bacteria	Firmicutes	Clostridia	Clostridiales	Ruminococcaceae	Ruminiclostridium	uncultured bacterium	0	0	0.00105726	0	0	0	0.0021431	0.000228598	0.000200023	0.000942965	0	0.00108584	0.000114299	0.000742942	0.000314322	0.000571494	0.000714367	0.000514344
OTU267	Bacteria	Firmicutes	Erysipelotrichia	Erysipelotrichales	Erysipelotrichaceae	Erysipelatoclostridium	uncultured bacterium	0.00154303	0.000857241	0	0.00042862	0.00120014	0.00200023	0.000285747	0.000200023	0.000514344	0.000800091	0.000257172	0.000371471	0.00048577	0.000142873	0.000200023	5.71494e-05	0.000114299	0
OTU268	Bacteria	Bacteroidetes	Bacteroidia	Bacteroidales	Muribaculaceae	Muribaculaceae_unclassified	Muribaculaceae_unclassified	0.00125729	0.00180021	0.00105726	0.0021431	0.00100011	0.00245742	0	0	0	0	0.000171448	0	0	0	0	0	0	0
OTU269	Bacteria	Bacteroidetes	Bacteroidia	Bacteroidales	Rikenellaceae	Alistipes	uncultured bacterium	0.000885816	0	0.00242885	0.00274317	0.00328609	0.000542919	0	0	0	0	0	0	0	0	0	0	0	0
OTU270	Bacteria	Firmicutes	Clostridia	Clostridiales	Ruminococcaceae	Ruminococcaceae_unclassified	Ruminococcaceae_unclassified	0	0	0.000228598	0.000685793	0.000257172	0.000257172	0.000657218	0.000857241	0.000514344	0.000171448	0.000257172	0	0.000342896	0.00100011	0.000685793	2.85747e-05	0	0.00048577
OTU271	Bacteria	Firmicutes	Clostridia	Clostridiales	Lachnospiraceae	Lachnospiraceae_unclassified	Lachnospiraceae_unclassified	0.000314322	0.00117156	0.00151446	0	0.00660075	8.57241e-05	0	0	0.000314322	0	0	0	0	0	0	0	0	0
OTU272	Bacteria	Firmicutes	Clostridia	Clostridiales	Lachnospiraceae	Lachnospiraceae_unclassified	Lachnospiraceae_unclassified	0	0.000257172	0.000342896	0	0.000542919	0.000171448	0.00042862	8.57241e-05	0.000942965	0.000800091	0	0.000457195	0.000342896	0.000200023	0.000657218	0.000942965	0.000742942	0.000400046
OTU273	Bacteria	Bacteroidetes	Bacteroidia	Bacteroidales	Muribaculaceae	uncultured bacterium	uncultured bacterium	0.000542919	0.000885816	0.000857241	0	0	0	0	0.000885816	0	0	0	0	0.00157161	0.000371471	0.000342896	0	0	0.000257172
OTU274	Bacteria	Bacteroidetes	Bacteroidia	Bacteroidales	Muribaculaceae	Muribaculaceae_unclassified	Muribaculaceae_unclassified	0.00131444	0.0020288	0.000885816	0.00154303	0.00120014	0.00245742	0	0	0	0	0	0	0	0	0	0	0	0
OTU275	Bacteria	Firmicutes	Clostridia	Clostridiales	Ruminococcaceae	Ruminiclostridium	uncultured bacterium	0.000142873	0.000228598	0.000857241	0.000457195	0.000571494	0.000114299	0.00105726	0.00111441	0.00100011	0.000257172	0.000228598	0.000542919	0.000171448	0.000200023	0.000200023	0.000371471	0.000285747	0
OTU276	Bacteria	Bacteroidetes	Bacteroidia	Bacteroidales	Muribaculaceae	uncultured bacterium	uncultured bacterium	0.00208595	0.00114299	0.00200023	0.000857241	0.00160018	0.000400046	0	0.000114299	0.000114299	0	0	0.000114299	0.000142873	0	0.000171448	0	0.000542919	0
OTU277	Bacteria	Firmicutes	Clostridia	Clostridiales	Lachnospiraceae	Lachnospiraceae FCS020 group	Lachnospiraceae FCS020 group_unclassified	0.000171448	0.000257172	0.000200023	0.000171448	0	0.00048577	0.000857241	0.000257172	0.000314322	0.000285747	0.00042862	0	0.000714367	0.000314322	0.000371471	0.000171448	0.00097154	0.000285747
OTU278	Bacteria	Firmicutes	Clostridia	Clostridiales	Ruminococcaceae	Ruminococcaceae_unclassified	Ruminococcaceae_unclassified	0.000514344	0.00105726	0	0.000114299	0.000114299	0.00140016	0.000400046	0.000514344	2.85747e-05	5.71494e-05	0.00140016	0.000371471	8.57241e-05	0.000542919	0.00042862	0.000142873	0.000200023	0.000257172
OTU279	Bacteria	Cyanobacteria	Melainabacteria	Gastranaerophilales	uncultured bacterium	uncultured bacterium	uncultured bacterium	0.00114299	0.000285747	0.00220025	0.00177163	0.00348611	8.57241e-05	0	8.57241e-05	0.000228598	0	0	8.57241e-05	0	0	0	0	0	0
OTU280	Bacteria	Bacteroidetes	Bacteroidia	Bacteroidales	Muribaculaceae	uncultured bacterium	uncultured bacterium	0.000600069	0.00145731	0.000542919	0	0	0.000228598	0	0.000657218	0	0	0.000200023	0	0.00122871	0	0.000600069	0.00042862	0	0
OTU281	Bacteria	Firmicutes	Clostridia	Clostridiales	Lachnospiraceae	Lachnospiraceae_unclassified	Lachnospiraceae_unclassified	0.000314322	0.000342896	0.000771517	0	0	0.000285747	0.000657218	0.000314322	0.000685793	0.000771517	0.00108584	0	0.000171448	0.000200023	0	0.00091439	0.000171448	0.000657218
OTU282	Bacteria	Bacteroidetes	Bacteroidia	Bacteroidales	Muribaculaceae	Muribaculaceae_unclassified	Muribaculaceae_unclassified	0	0	0	0	0	0.000714367	0	0.00048577	0	0	0	0	0.000371471	0.000600069	0.000857241	0.000857241	0.000600069	0.000342896
OTU283	Bacteria	Firmicutes	Clostridia	Clostridiales	Christensenellaceae	uncultured	uncultured bacterium	0.000257172	0.000342896	0.000285747	0.00048577	0.000514344	5.71494e-05	0.000371471	0.000171448	0.000657218	0.00154303	0.000285747	0.00042862	0.000285747	0.00042862	0.000342896	0.000285747	0.000371471	0.000285747
OTU284	Bacteria	Firmicutes	Clostridia	Clostridiales	Clostridiales vadinBB60 group	Clostridiales vadinBB60 group_unclassified	Clostridiales vadinBB60 group_unclassified	0.000200023	0.000542919	0.000742942	0.00102869	0.000114299	0	0.00102869	0.000457195	0.00048577	0.000200023	0	0.00274317	0.000257172	0	0.000628643	0	0.000514344	0
OTU285	Bacteria	Epsilonbacteraeota	Campylobacteria	Campylobacterales	Helicobacteraceae	Helicobacter	Helicobacter_unclassified	0.000142873	0	0	0	0.00128586	0.000400046	0.00160018	0.000742942	0.000285747	0.000285747	0.00145731	0.000142873	0.000114299	0.000885816	0.000142873	0	0.000257172	0.000371471
OTU286	Bacteria	Actinobacteria	Coriobacteriia	Coriobacteriales	Eggerthellaceae	Enterorhabdus	Enterorhabdus mucosicola	0.00200023	0	0.000771517	0.000542919	0.000685793	0.000457195	0	0	0.000314322	0.000314322	0	0.00048577	0.00091439	0.000114299	0.000228598	0.000285747	0	0.000171448
OTU287	Bacteria	Firmicutes	Clostridia	Clostridiales	Lachnospiraceae	Lachnospiraceae_unclassified	Lachnospiraceae_unclassified	0	0.000600069	0.000657218	0	0	0.0066579	0	0	0	0	0	0	0	0	0	0	0	0
OTU288	Bacteria	Firmicutes	Clostridia	Clostridiales	Ruminococcaceae	Ruminococcaceae_unclassified	Ruminococcaceae_unclassified	0	0.000114299	0.000228598	0.000171448	0.000285747	2.85747e-05	0	0.000371471	5.71494e-05	0.000228598	0.000257172	0.00042862	0.000114299	0.00102869	0.000542919	0.000542919	0.00048577	0.00114299
OTU289	Bacteria	Firmicutes	Clostridia	Clostridiales	Lachnospiraceae	Lachnospiraceae_unclassified	Lachnospiraceae_unclassified	0	0	0.00582924	0.000800091	0	0.000200023	0	8.57241e-05	0	0	0.000142873	0.000114299	8.57241e-05	0.000114299	0.000228598	0.000114299	0	0
OTU290	Bacteria	Firmicutes	Clostridia	Clostridiales	Lachnospiraceae	Lachnospiraceae NK4A136 group	Lachnospiraceae NK4A136 group_unclassified	0	0	0	0	0	0	0.00245742	0.00122871	0.00042862	0.00194308	0	0	0	0.000628643	0.000942965	0.000371471	0	0
OTU291	Bacteria	Firmicutes	Clostridia	Clostridiales	Lachnospiraceae	Lachnospiraceae_unclassified	Lachnospiraceae_unclassified	0.00128586	0.00297177	0.00291462	0.00122871	0.00125729	0	0	0	8.57241e-05	0	0	0	0	0	0	0	0	0
OTU292	Bacteria	Firmicutes	Clostridia	Clostridiales	Ruminococcaceae	Ruminococcaceae UCG-003	uncultured bacterium	0	0	0.000371471	0	0	0	0	0.00242885	0.000257172	0	0	0	0	0.000714367	0.000828666	0.000228598	0.000285747	0
OTU293	Bacteria	Firmicutes	Clostridia	Clostridiales	Ruminococcaceae	Ruminiclostridium	uncultured bacterium	0.000114299	0	0	2.85747e-05	0	0	0.00148588	0.000142873	0.000257172	0.00097154	0	0.000314322	0.000514344	0.00048577	0.000571494	0	0.000942965	0.000514344
OTU294	Bacteria	Firmicutes	Clostridia	Clostridiales	Lachnospiraceae	Lachnospiraceae_unclassified	Lachnospiraceae_unclassified	0	0	0.000342896	0.000314322	0.000257172	0.00128586	0.000228598	0.000571494	0.000171448	0.000314322	0.000142873	0.000314322	0.000171448	0.000571494	8.57241e-05	0.000942965	0.000771517	0.000314322
OTU295	Bacteria	Firmicutes	Clostridia	Clostridiales	Ruminococcaceae	Ruminococcaceae UCG-014	Ruminococcaceae UCG-014_unclassified	0.000400046	0.000628643	0.00100011	0.000342896	0	0.000685793	0	0.00108584	0	0	0.000371471	0	0.000314322	0	0.000114299	0.000685793	0	0.000314322
OTU296	Bacteria	Firmicutes	Clostridia	Clostridiales	Ruminococcaceae	Ruminiclostridium 9	Ruminiclostridium 9_unclassified	0	0	0.00042862	0.000542919	0.000114299	0	0.000628643	0.000542919	0.000800091	0.00097154	0	0	0.000114299	0.000657218	0.000514344	0.000371471	0.000400046	0.000114299
OTU297	Bacteria	Tenericutes	Mollicutes	Anaeroplasmatales	Anaeroplasmataceae	Anaeroplasma	uncultured bacterium	0	0.000257172	0.000171448	0	5.71494e-05	0.000257172	0.00348611	0.000314322	0.000542919	0.000285747	0	0	0.000200023	0.000542919	0.000600069	0.000114299	0	0.00042862
OTU298	Bacteria	Firmicutes	Bacilli	Lactobacillales	Lactobacillaceae	Lactobacillus	Lactobacillus_unclassified	0.000685793	0.00157161	0.000457195	0	0.000371471	0.000542919	0	0.000342896	0.000514344	0	0.000571494	0	0.000742942	0	0.000371471	0.000342896	0	0.000228598
OTU299	Bacteria	Bacteroidetes	Bacteroidia	Bacteroidales	Muribaculaceae	uncultured bacterium	uncultured bacterium	0	0	0	0	0	0	0	0.000714367	0	0	0	0	0.000685793	0.00100011	0.000800091	0.000600069	0.000542919	0
OTU300	Bacteria	Firmicutes	Erysipelotrichia	Erysipelotrichales	Erysipelotrichaceae	uncultured	uncultured bacterium	0.00311464	0	0.00140016	0.00148588	0.00160018	0	0	0	0	0	0.000171448	8.57241e-05	2.85747e-05	0.000114299	0	5.71494e-05	0	0
OTU301	Bacteria	Bacteroidetes	Bacteroidia	Bacteroidales	Muribaculaceae	Muribaculaceae_unclassified	Muribaculaceae_unclassified	0.00177163	0.00228598	0.00122871	0.00131444	0.00131444	0.000800091	0	0	0	0	0	0	0	0	0	0	0	0
OTU302	Bacteria	Firmicutes	Clostridia	Clostridiales	Lachnospiraceae	GCA-900066575	uncultured bacterium	0	0.000457195	0	0	0	0.000400046	0.00097154	0.000285747	0.000457195	0.000742942	0.00185736	0.00111441	0	0.000171448	0	0.000742942	0.000200023	0.000228598
OTU303	Bacteria	Firmicutes	Clostridia	Clostridiales	Ruminococcaceae	Ruminococcaceae_unclassified	Ruminococcaceae_unclassified	0	0	0	0	0	0	0.000685793	0.000600069	0.000600069	0.000628643	0.000771517	0	0.000171448	0.000314322	0.000828666	0.00042862	0.000314322	0.000285747
OTU304	Bacteria	Bacteroidetes	Bacteroidia	Bacteroidales	Muribaculaceae	uncultured bacterium	uncultured bacterium	0.000857241	0	0.000457195	0	0	0.00048577	0	0.00048577	0	0	0	0	0.000828666	0.000514344	0.000228598	0	0	0.000285747
OTU305	Bacteria	Firmicutes	Clostridia	Clostridiales	Peptostreptococcaceae	Romboutsia	Romboutsia_unclassified	5.71494e-05	0	0	0	0.00294319	8.57241e-05	0	0	0.00394331	0	0	0	0	0	0	0	0	0
OTU306	Bacteria	Firmicutes	Clostridia	Clostridiales	Ruminococcaceae	Ruminococcaceae UCG-014	Ruminococcaceae UCG-014_unclassified	0	0.000885816	0	0.000542919	0	0.000342896	0.000771517	0.00105726	0	0.00048577	0.00162876	0.000628643	0.000400046	0.000114299	0.000228598	0	0.000114299	0.000114299
OTU307	Bacteria	Firmicutes	Clostridia	Clostridiales	Lachnospiraceae	GCA-900066575	uncultured bacterium	0.000200023	0	0.000171448	8.57241e-05	0	8.57241e-05	0.000400046	0.00122871	0.000742942	0.000285747	0.000857241	0.000685793	5.71494e-05	0.000342896	0.000228598	0.000257172	0.00042862	0.000200023
OTU308	Bacteria	Firmicutes	Clostridia	Clostridiales	Lachnospiraceae	Lachnospiraceae NK4A136 group	Lachnospiraceae bacterium COE1	0.000885816	0.00151446	0.00185736	0.00177163	0	0.00137159	0	0.000114299	0	0	0	0	0	0	0	0	0	0
OTU309	Bacteria	Firmicutes	Clostridia	Clostridiales	Ruminococcaceae	Ruminiclostridium 9	Ruminiclostridium 9_unclassified	0.000200023	0	0	0.000800091	0.000942965	0	0.00042862	0.000114299	0.000600069	8.57241e-05	0	0	0.000200023	0.00048577	0.000714367	0	0.000600069	0.00048577
OTU310	Bacteria	Actinobacteria	Coriobacteriia	Coriobacteriales	Eggerthellaceae	Enterorhabdus	mouse gut metagenome	0.00125729	0.000628643	0.000342896	0.000314322	0	0.00042862	0	0.000200023	0.000114299	0.000228598	0	0.000142873	0.000571494	0.000114299	0	0.000114299	0	0.000228598
OTU311	Bacteria	Actinobacteria	Coriobacteriia	Coriobacteriales	Eggerthellaceae	Gordonibacter	uncultured bacterium	0.00148588	0.000685793	0.000828666	0.000285747	0	0	0	5.71494e-05	0.000171448	0.000200023	0	0.000542919	0.00117156	0	0.000171448	5.71494e-05	0	2.85747e-05
OTU312	Bacteria	Bacteroidetes	Bacteroidia	Bacteroidales	Muribaculaceae	mouse gut metagenome	mouse gut metagenome	0.000342896	8.57241e-05	0.000342896	0.000285747	0	0.000657218	0	0.000542919	0.000371471	0	0.000657218	0.00100011	0.000114299	0.000171448	0.000514344	0.000542919	0.000285747	0.000200023
OTU313	Bacteria	Firmicutes	Clostridia	Clostridiales	Lachnospiraceae	Lachnospiraceae_unclassified	Lachnospiraceae_unclassified	0	0	0	0	0.000171448	0.00594354	0	0	0	0	0	0	0	0	0	0	0	0
OTU314	Bacteria	Firmicutes	Clostridia	Clostridiales	Ruminococcaceae	Intestinimonas	Intestinimonas_unclassified	0.000828666	0.000828666	0.00125729	0.00100011	0.000514344	0.000314322	0.000314322	0.000314322	0.000885816	0.000514344	0.000542919	0	0	0.000114299	0	0	0	0.000314322
OTU315	Bacteria	Firmicutes	Clostridia	Clostridiales	Lachnospiraceae	uncultured	uncultured_unclassified	0.000457195	0	0	0	0	0	0.000628643	0.00145731	0.000857241	0	0.000657218	0	0.000228598	0	0	0	0.000742942	0.000257172
OTU316	Bacteria	Firmicutes	Clostridia	Clostridiales	Ruminococcaceae	Ruminococcaceae UCG-004	uncultured bacterium	0.000657218	0	0.000371471	0	0.000771517	0	0.000800091	0	0.000542919	0.00091439	0.000571494	0	0.000257172	0.000342896	0.000371471	0.000257172	0.000542919	0
OTU317	Bacteria	Bacteroidetes	Bacteroidia	Bacteroidales	Muribaculaceae	uncultured bacterium	uncultured bacterium	0.000771517	0.00108584	0.00091439	0.000285747	0.00280032	0.00042862	0	0.000257172	0.000200023	0.000600069	0	0	0.000200023	0	0	0	0	0
OTU318	Bacteria	Tenericutes	Mollicutes	Mollicutes RF39	uncultured Lachnospiraceae bacterium	uncultured Lachnospiraceae bacterium	uncultured Lachnospiraceae bacterium	0.000228598	8.57241e-05	0	0.000114299	0.000257172	0.000171448	0.000142873	0.000685793	0.000200023	0.00042862	0	0.000142873	0.000142873	8.57241e-05	0.000685793	0.000171448	0.000285747	0.000542919
OTU319	Bacteria	Firmicutes	Clostridia	Clostridiales	Ruminococcaceae	Ruminococcaceae_unclassified	Ruminococcaceae_unclassified	0	0.000257172	0.000457195	0.000885816	0.000314322	0.000285747	0	0.000114299	8.57241e-05	0	8.57241e-05	0.000314322	0.000257172	0.000228598	0.000571494	0.000285747	0.00048577	0.000342896
OTU320	Bacteria	Firmicutes	Clostridia	Clostridiales	Lachnospiraceae	Lachnospiraceae_unclassified	Lachnospiraceae_unclassified	0	0	0.000514344	0.000657218	0	0.00105726	0.000371471	0.000685793	0.000285747	0	0.000257172	0.00042862	0.000200023	0.000400046	0.00048577	0	0.00048577	0
OTU321	Bacteria	Firmicutes	Clostridia	Clostridiales	Lachnospiraceae	Lachnospiraceae_unclassified	Lachnospiraceae_unclassified	0.000200023	0.000200023	0.000600069	0.00048577	0.000685793	0.00048577	0	0.000342896	0.000314322	0	0.000200023	0	0.000114299	0.000171448	0.000285747	0.000371471	0.000257172	0.000457195
OTU322	Bacteria	Firmicutes	Clostridia	Clostridiales	Clostridiales vadinBB60 group	Clostridiales vadinBB60 group_unclassified	Clostridiales vadinBB60 group_unclassified	0	0	8.57241e-05	8.57241e-05	0	0.000171448	0.000600069	0.000685793	0.000200023	5.71494e-05	0.000228598	0.000542919	0.00042862	0.00048577	0.00048577	2.85747e-05	0.000371471	0.000457195
OTU323	Bacteria	Firmicutes	Clostridia	Clostridiales	Lachnospiraceae	Lachnospiraceae_unclassified	Lachnospiraceae_unclassified	0.00405761	0	0	0	0.00385758	0	0	0	0	0	0	0	0	0	0	0	0	0
OTU324	Bacteria	Firmicutes	Clostridia	Clostridiales	Ruminococcaceae	Ruminococcaceae_unclassified	Ruminococcaceae_unclassified	0.000857241	0.00097154	0.000657218	0.000771517	0	0.000314322	0.000342896	0.000400046	8.57241e-05	0.000628643	2.85747e-05	0.000200023	0.000257172	0.000200023	0.000228598	8.57241e-05	0.000257172	2.85747e-05
OTU325	Bacteria	Bacteroidetes	Bacteroidia	Bacteroidales	Muribaculaceae	uncultured bacterium	uncultured bacterium	0.00134301	0.00120014	0.000714367	0.00134301	0.000857241	0.00114299	0	5.71494e-05	0	0	0	0	8.57241e-05	0.000171448	0	0	0	0
OTU326	Bacteria	Firmicutes	Clostridia	Clostridiales	Ruminococcaceae	Ruminococcaceae UCG-014	uncultured bacterium	0.000228598	0	0.000542919	0.000228598	0.000228598	0.000571494	0.000600069	0.000514344	0.000628643	0	0.000228598	0.00091439	0.000371471	0	0.000142873	0	0.000371471	0
OTU327	Bacteria	Firmicutes	Clostridia	Clostridiales	Lachnospiraceae	Lachnospiraceae_unclassified	Lachnospiraceae_unclassified	0.000171448	0	0.000371471	0.00391473	0.000371471	0	0	8.57241e-05	0	0	0	0.00102869	5.71494e-05	0	0	0	0	0.000571494
OTU328	Bacteria	Firmicutes	Clostridia	Clostridiales	Ruminococcaceae	Ruminococcaceae_unclassified	Ruminococcaceae_unclassified	0.000200023	0.000285747	0.00114299	0.000600069	0.000600069	0	0	0	0	0	0	0	2.85747e-05	0.000342896	0.000314322	0.00117156	5.71494e-05	8.57241e-05
OTU329	Bacteria	Bacteroidetes	Bacteroidia	Bacteroidales	Muribaculaceae	uncultured organism	uncultured organism	0.00145731	0.00188593	0	0.000514344	0	0.00305749	0	0	0	0	0	0	0	0	0	0	0	0
OTU330	Bacteria	Firmicutes	Clostridia	Clostridiales	Lachnospiraceae	Lachnospiraceae NK4A136 group	Lachnospiraceae NK4A136 group_unclassified	0	0	0	0	0	0.00357184	0	0	0	0	0.00117156	0.00125729	0	5.71494e-05	0	0	0	0
OTU331	Bacteria	Firmicutes	Clostridia	Clostridiales	Ruminococcaceae	Ruminococcaceae UCG-014	uncultured bacterium	0.00111441	0.000685793	0.00048577	0.000285747	0.000171448	0.000114299	0.000285747	0.000742942	0.000514344	0.000228598	0	0.000342896	0.000228598	0	5.71494e-05	0.000285747	0.000114299	0.000257172
OTU332	Bacteria	Bacteroidetes	Bacteroidia	Bacteroidales	Muribaculaceae	uncultured Bacteroidales bacterium	uncultured Bacteroidales bacterium	0.00042862	0.000542919	0.000942965	0.00111441	0.000571494	0.00140016	0	0	0	0	0	0	0.000200023	0	0.000200023	0	0	0.000285747
OTU333	Bacteria	Firmicutes	Clostridia	Clostridiales	Clostridiales vadinBB60 group	uncultured bacterium	uncultured bacterium	0	0	0.00042862	0.00322894	0.000342896	0.000228598	0	0.000371471	0.000228598	0	0	8.57241e-05	0	0.000114299	0.000285747	0	0	0.000171448
OTU334	Bacteria	Bacteroidetes	Bacteroidia	Bacteroidales	Barnesiellaceae	uncultured	Bacteroides sp. Tilapia9	0	0	0	0	0.00345754	0	0	5.71494e-05	0.00254315	0	0	0	0	0	0	0	0	0
OTU335	Bacteria	Firmicutes	Clostridia	Clostridiales	Ruminococcaceae	Butyricicoccus	uncultured bacterium	0.00048577	0.000600069	0.00157161	0.000857241	0.000742942	0.000628643	0	0	0	0	0	0.000142873	8.57241e-05	0	0.000257172	0.000142873	0	0.000257172
OTU336	Bacteria	Firmicutes	Clostridia	Clostridiales	Lachnospiraceae	Lachnospiraceae_unclassified	Lachnospiraceae_unclassified	0.000885816	0.002486	0.000828666	0.000342896	0.000285747	0.00091439	0	0	0	0.000342896	0	0	0	0	0.000257172	0.000257172	0	0
OTU337	Bacteria	Firmicutes	Clostridia	Clostridiales	Lachnospiraceae	[Eubacterium] xylanophilum group	uncultured bacterium	0	0.00131444	0.000628643	0.00125729	0.00380043	0	0	0.000114299	0.000171448	0	0	0	0	0	0	0	0	0
OTU338	Bacteria	Firmicutes	Clostridia	Clostridiales	Lachnospiraceae	uncultured	uncultured bacterium	0	0.000371471	0.000200023	0.000142873	0	2.85747e-05	0	0.000114299	0	0	0.000142873	0	0.000828666	0.000828666	0.000142873	0.000714367	0.00048577	0
OTU339	Bacteria	Firmicutes	Clostridia	Clostridiales	Lachnospiraceae	GCA-900066575	uncultured bacterium	0	0	0	0	0	0	0.00117156	0.000228598	0	0	0.00171448	0.00108584	0.000228598	0.000342896	0	0.000542919	0	0.000257172
OTU340	Bacteria	Firmicutes	Clostridia	Clostridiales	Ruminococcaceae	Ruminococcaceae_unclassified	Ruminococcaceae_unclassified	0	0	0.000142873	0.000114299	0	0.000171448	0	0.000742942	0.000342896	0.000685793	0.00091439	0.00048577	0.000200023	0.000371471	0.000171448	0.000200023	0.000228598	2.85747e-05
OTU341	Bacteria	Firmicutes	Clostridia	Clostridiales	Lachnospiraceae	Lachnospiraceae_unclassified	Lachnospiraceae_unclassified	0	0	0.000257172	0	0.000314322	0	0.000171448	2.85747e-05	0	0	0.000400046	0	0.00100011	0.000285747	5.71494e-05	0.000371471	0	0.000571494
OTU342	Bacteria	Firmicutes	Clostridia	Clostridiales	Ruminococcaceae	Ruminococcaceae UCG-004	uncultured bacterium	0.000514344	0	0.000685793	0.000742942	0	0.000200023	0	0	0	0.000771517	0	0.000628643	0.000600069	0	0.000257172	0.000314322	0	0.000142873
OTU343	Bacteria	Bacteroidetes	Bacteroidia	Bacteroidales	Muribaculaceae	Muribaculaceae_unclassified	Muribaculaceae_unclassified	0	0	0	0	0.00571494	0.00097154	0	0	0	0	0	0	0	0	0	0	0	0
OTU344	Bacteria	Firmicutes	Clostridia	Clostridiales	Clostridiales vadinBB60 group	Clostridiales vadinBB60 group_unclassified	Clostridiales vadinBB60 group_unclassified	0.000114299	0	0.00242885	0.000285747	0.00168591	0	0	0	0	0	5.71494e-05	0	0	0	0.000200023	0.000800091	0	0
OTU345	Bacteria	Firmicutes	Clostridia	Clostridiales	Ruminococcaceae	Oscillibacter	uncultured bacterium	0	0	0	0.000114299	0.000257172	0	0	0.000142873	0.000200023	0	0.000342896	0	0.000142873	0.00120014	0.000171448	0.000714367	0	0.000285747
OTU346	Bacteria	Firmicutes	Clostridia	Clostridiales	Ruminococcaceae	Ruminococcaceae UCG-014	Ruminococcaceae UCG-014_unclassified	0	0	0	0	0	0.000228598	0.00240027	0.00120014	0	0.000514344	0	0	0.00042862	0	0.000257172	0.000342896	8.57241e-05	0
OTU347	Bacteria	Firmicutes	Clostridia	Clostridiales	Ruminococcaceae	Ruminococcaceae_unclassified	Ruminococcaceae_unclassified	0.00048577	0.000257172	0.000228598	0.000314322	0.000457195	0.000142873	0.000314322	0.000257172	0.000457195	0.000542919	0	0.000571494	0.000200023	0.000200023	0.000228598	0.000200023	0.000171448	0.000228598
OTU348	Bacteria	Firmicutes	Clostridia	Clostridiales	Ruminococcaceae	Ruminiclostridium 9	Ruminiclostridium 9_unclassified	0.000342896	5.71494e-05	0.000514344	0.000571494	0	0.000400046	0.00134301	0.000342896	0	0	0.00142873	0	5.71494e-05	0.000628643	0	0	0	0
OTU349	Bacteria	Bacteroidetes	Bacteroidia	Bacteroidales	Rikenellaceae	Alistipes	Alistipes timonensis JC136	0.000857241	0.000857241	0.000542919	0.000514344	0.000314322	0.000400046	0.000200023	0.000200023	2.85747e-05	0.000200023	0.00048577	0.000228598	0.000314322	5.71494e-05	0.000200023	0.000228598	0	5.71494e-05
OTU350	Bacteria	Firmicutes	Clostridia	Clostridiales	Lachnospiraceae	Lachnospiraceae NK4A136 group	Lachnospiraceae NK4A136 group_unclassified	0.000171448	0.000171448	0.000514344	0.000942965	0.000142873	0.000400046	0.000942965	0.00048577	0.000342896	0	0.00160018	0	0	0	0	0.000114299	2.85747e-05	0
OTU351	Bacteria	Firmicutes	Clostridia	Clostridiales	Ruminococcaceae	uncultured	uncultured_unclassified	0	0	0.000571494	0	0	0	0	0.000542919	0.000285747	0	0.000514344	0.00042862	2.85747e-05	0.000600069	0.00048577	0.000142873	0	0.000342896
OTU352	Bacteria	Firmicutes	Clostridia	Clostridiales	Ruminococcaceae	Ruminiclostridium 9	Ruminiclostridium 9_unclassified	0	0.000228598	0	0.00211453	0	0.00122871	0	0	0	0	0	0	0	0	0	0	0	0.00111441
OTU353	Bacteria	Firmicutes	Clostridia	Clostridiales	Lachnospiraceae	Lachnoclostridium	Lachnoclostridium_unclassified	0	0	0.000514344	0.000342896	0	0.000600069	0	0.000742942	0	0	0	0	0.000342896	0	0.000628643	0	0.00048577	0.000257172
OTU354	Bacteria	Firmicutes	Clostridia	Clostridiales	Ruminococcaceae	Candidatus Soleaferrea	uncultured bacterium	0.000200023	0.000742942	0.000371471	0.000142873	0	0.000171448	0.000714367	0.000885816	0.000142873	0.000285747	0.000600069	0	0	0.000571494	5.71494e-05	0	0	0.000542919
OTU355	Bacteria	Firmicutes	Clostridia	Clostridiales	Lachnospiraceae	Lachnospiraceae NK4A136 group	Lachnospiraceae NK4A136 group_unclassified	0	0	0	0	0	0.00042862	0.0019145	0	0	0	0.00317179	0.0023717	0	0	0	0	0	0
OTU356	Bacteria	Cyanobacteria	Melainabacteria	Gastranaerophilales	Gastranaerophilales_unclassified	Gastranaerophilales_unclassified	Gastranaerophilales_unclassified	0.00105726	0.000142873	0.00120014	0.00091439	0.00154303	0	0.000257172	8.57241e-05	0.000142873	0.000171448	5.71494e-05	0	0	8.57241e-05	0	8.57241e-05	0	0
OTU357	Bacteria	Firmicutes	Clostridia	Clostridiales	Ruminococcaceae	Ruminococcaceae UCG-014	uncultured bacterium	0.000285747	0	0	0	0	0.000200023	0	0.000314322	0	0	0	0.000885816	0.000457195	0.000285747	0.000314322	0.000371471	0.000457195	0.000314322
OTU358	Bacteria	Firmicutes	Clostridia	Clostridiales	Ruminococcaceae	Ruminococcaceae UCG-014	uncultured bacterium	0	0	0	0.00048577	0	0	0	0	0.000800091	0.000371471	0	0.000685793	0.000714367	0.000171448	0.000314322	0.000228598	0	0.000114299
OTU359	Bacteria	Firmicutes	Clostridia	Clostridiales	Ruminococcaceae	Ruminococcaceae_unclassified	Ruminococcaceae_unclassified	0	0	0	0.000285747	0.000171448	0	0.000457195	0.00154303	0.000171448	0	0	0	0	0.000171448	0.000200023	0.000285747	0.000257172	0.000171448
OTU360	Bacteria	Firmicutes	Erysipelotrichia	Erysipelotrichales	Erysipelotrichaceae	uncultured	uncultured bacterium	0.000371471	0.000371471	0.000142873	0.000342896	0.000257172	0.000257172	0.000371471	0.000342896	0.000371471	0.000314322	0	0.000285747	0.000285747	0.000200023	0.000257172	0.000228598	8.57241e-05	0.000114299
OTU361	Bacteria	Firmicutes	Clostridia	Clostridiales	Lachnospiraceae	Roseburia	Roseburia_unclassified	0	0.00137159	0.000257172	0	0.000228598	0.00362899	0	0	0.000114299	0	0	0	0	0	0	0	0	0
OTU362	Bacteria	Firmicutes	Clostridia	Clostridiales	Lachnospiraceae	Lachnospiraceae_unclassified	Lachnospiraceae_unclassified	0	0	0	0.000142873	0	0.000285747	0.00042862	0.000342896	0	0.00042862	0	0.000142873	0.000171448	0.000314322	8.57241e-05	0.00100011	0.000657218	0.000285747
OTU363	Bacteria	Firmicutes	Clostridia	Clostridiales	Ruminococcaceae	Ruminiclostridium 9	Ruminiclostridium 9_unclassified	0.00042862	0	0.000171448	0	0	0.000200023	0.000114299	0.000457195	0.000114299	0.000514344	0.000457195	0.000371471	8.57241e-05	0.000228598	0.000171448	0.000828666	0	0.000514344
OTU364	Bacteria	Tenericutes	Mollicutes	Mollicutes RF39	uncultured bacterium	uncultured bacterium	uncultured bacterium	0	0	0	0	0	0.000114299	0.000314322	0.000771517	0.000400046	0.000685793	8.57241e-05	0.000457195	0.000285747	0.000200023	8.57241e-05	0.000314322	0.000171448	8.57241e-05
OTU365	Bacteria	Firmicutes	Clostridia	Clostridiales	Lachnospiraceae	Lachnospiraceae_unclassified	Lachnospiraceae_unclassified	0	0	0	0	0	0	0.00111441	0.000342896	0.00125729	0	0.00291462	0	0	0.00042862	0	0	0	0
OTU366	Bacteria	Firmicutes	Clostridia	Clostridiales	Ruminococcaceae	Ruminiclostridium 5	uncultured bacterium	0	0.000142873	0.000342896	0	0	0	0	0	0	0.000400046	0	0	0.000142873	0.000285747	0.000228598	0.00102869	0.000800091	0.000342896
OTU367	Bacteria	Firmicutes	Clostridia	Clostridiales	Ruminococcaceae	Ruminococcaceae UCG-014	Ruminococcaceae UCG-014_unclassified	0	0	0	0	0	0	0.000257172	0.00182878	0.000285747	0.000314322	0.000400046	0	0.00042862	0	0.000171448	0.000314322	0	0.000142873
OTU368	Bacteria	Firmicutes	Clostridia	Clostridiales	Lachnospiraceae	Lachnospiraceae_unclassified	Lachnospiraceae_unclassified	0	0	0	0	0	0	0.00125729	0.000200023	0.00180021	0	0.00220025	0	0	0.000571494	0	0	0	0
OTU369	Bacteria	Firmicutes	Clostridia	Clostridiales	Ruminococcaceae	Ruminococcaceae UCG-014	Ruminococcaceae UCG-014_unclassified	0	0	0.000314322	0.000285747	0.000200023	0.000314322	0	0.000657218	0.000114299	0	0	0.000371471	0.000142873	0.000400046	0.000142873	0.00042862	0.000200023	0.000600069
OTU370	Bacteria	Firmicutes	Clostridia	Clostridiales	Lachnospiraceae	Lachnospiraceae_unclassified	Lachnospiraceae_unclassified	2.85747e-05	0	0	0	0.000114299	8.57241e-05	0	0	0.000114299	0	0	0	0	0.000400046	0.000542919	0.000228598	0.000857241	0.00091439
OTU371	Bacteria	Firmicutes	Clostridia	Clostridiales	Lachnospiraceae	Lachnospiraceae_unclassified	Lachnospiraceae_unclassified	0	0.00048577	0.000142873	8.57241e-05	0.000342896	8.57241e-05	0.00148588	0.000314322	0.000657218	0	0.0019145	0	0.000200023	0	0	0	0	0
OTU372	Bacteria	Firmicutes	Clostridia	Clostridiales	Lachnospiraceae	Lachnospiraceae_unclassified	Lachnospiraceae_unclassified	0	0	5.71494e-05	0	0	0.00042862	0	0.000685793	0	0	0.00397188	0.00042862	2.85747e-05	0	0	0	0.000314322	0
OTU373	Bacteria	Firmicutes	Clostridia	Clostridiales	Lachnospiraceae	uncultured	Clostridium sp. Culture-27	5.71494e-05	0	0.00048577	0.000257172	0.000285747	0.000457195	0.000171448	0.000285747	8.57241e-05	0	0.000371471	0.000457195	0.000371471	8.57241e-05	0.000457195	0.00042862	0.000114299	0.000114299
OTU374	Bacteria	Firmicutes	Clostridia	Clostridiales	Ruminococcaceae	Ruminiclostridium	uncultured bacterium	0	0	0.000228598	0.000285747	0	0.000228598	0.00111441	0.000885816	0.000228598	0	0.000314322	0.000714367	0	0.000400046	5.71494e-05	0.000114299	0.000371471	0
OTU375	Bacteria	Firmicutes	Clostridia	Clostridiales	Clostridiales vadinBB60 group	uncultured Clostridia bacterium	uncultured Clostridia bacterium	0	0	0	0	0	0	0.000571494	0.000600069	0.000142873	0.000257172	0.00048577	0.00048577	8.57241e-05	0.000685793	8.57241e-05	0.000400046	0	0.00042862
OTU376	Bacteria	Firmicutes	Clostridia	Clostridiales	Lachnospiraceae	Lachnospiraceae_unclassified	Lachnospiraceae_unclassified	0.00042862	0.000228598	0.000200023	0.000114299	0.000400046	0.000200023	0.000228598	0.000200023	0.000342896	0.000342896	0.000800091	0	0	0.000342896	0.000142873	0.000542919	0.000200023	0.000142873
OTU377	Bacteria	Firmicutes	Clostridia	Clostridiales	Ruminococcaceae	Ruminiclostridium	uncultured bacterium	0	0	0	0.000342896	0.000257172	0.000228598	0	0.000771517	0.000142873	0.000200023	0.000257172	0	0.000114299	0	0.000542919	0.000571494	0.000285747	0
OTU378	Bacteria	Firmicutes	Clostridia	Clostridiales	Lachnospiraceae	Lachnospiraceae_unclassified	Lachnospiraceae_unclassified	0	0	0	0	0	0	0	0.000171448	0	0	0.00048577	0.000228598	0.000600069	0.000285747	0.000200023	0.000657218	0	0.000371471
OTU379	Bacteria	Actinobacteria	Coriobacteriia	Coriobacteriales	Eggerthellaceae	Enterorhabdus	uncultured bacterium	0.000657218	0.000114299	0	0	0	0	0	0	0.000257172	0.000342896	5.71494e-05	0	0.000828666	0.000114299	8.57241e-05	0.000257172	8.57241e-05	0.000114299
OTU380	Bacteria	Firmicutes	Clostridia	Clostridiales	Clostridiales vadinBB60 group	uncultured bacterium	uncultured bacterium	0	0	0	0	0	5.71494e-05	0.000400046	0.000342896	5.71494e-05	0	0	0.000285747	0.000285747	0.000942965	0	0.000142873	5.71494e-05	0.000885816
OTU381	Bacteria	Tenericutes	Mollicutes	Mollicutes RF39	Mollicutes RF39_unclassified	Mollicutes RF39_unclassified	Mollicutes RF39_unclassified	0	0	0	5.71494e-05	0	2.85747e-05	0	0.000114299	0.000142873	0.000285747	0	0.000200023	0.000400046	0	0.000285747	0.000342896	0.000942965	0.000142873
OTU382	Bacteria	Firmicutes	Clostridia	Clostridiales	Family XIII	Family XIII AD3011 group	uncultured bacterium	0.000142873	0.00048577	0.000285747	0.000257172	5.71494e-05	8.57241e-05	0.000457195	0.000400046	5.71494e-05	0	0.000171448	0.000542919	0.000200023	0.000342896	0.000171448	0.000171448	8.57241e-05	0.000142873
OTU383	Bacteria	Firmicutes	Clostridia	Clostridiales	Ruminococcaceae	Ruminiclostridium	uncultured bacterium	0	0	0.000142873	0	0	0	0.000400046	0.000571494	8.57241e-05	0.000342896	0.000657218	0	2.85747e-05	0.000285747	0.000400046	0.000342896	0	0.000142873
OTU384	Bacteria	Actinobacteria	Coriobacteriia	Coriobacteriales	Eggerthellaceae	Enterorhabdus	Enterorhabdus mucosicola	0.00148588	0.00157161	0.00097154	0	0	0	0.000285747	0	0	0	0	0	0.000371471	0	0	0	0	0
OTU385	Bacteria	Firmicutes	Clostridia	Clostridiales	Clostridiales vadinBB60 group	uncultured bacterium	uncultured bacterium	0	0	5.71494e-05	8.57241e-05	0	0	0.000857241	5.71494e-05	0.000771517	0.000228598	0	0.000542919	5.71494e-05	0.000885816	0	0	0.000171448	0.000228598
OTU386	Bacteria	Firmicutes	Clostridia	Clostridiales	Lachnospiraceae	Lachnospiraceae_unclassified	Lachnospiraceae_unclassified	0	0	0	0	0	0.000742942	0	0	0	0	0	0	0.000114299	0	0.00048577	0.000742942	0.000885816	0
OTU387	Bacteria	Firmicutes	Clostridia	Clostridiales	Family XIII	Family XIII UCG-001	uncultured bacterium	0	0	0.000457195	0.000200023	0.000542919	0.000142873	0.000400046	0.000371471	0.000114299	0.00048577	0.000257172	0.000200023	8.57241e-05	0.000200023	0.000257172	8.57241e-05	0.000314322	8.57241e-05
OTU388	Bacteria	Firmicutes	Clostridia	Clostridiales	Ruminococcaceae	Ruminococcaceae UCG-005	uncultured Clostridiales bacterium	0	0	0.000257172	0.000371471	0.000514344	8.57241e-05	0	0.00117156	0.000457195	0	0.000314322	0.000257172	0	2.85747e-05	0	0.000200023	0.000114299	8.57241e-05
OTU389	Bacteria	Firmicutes	Clostridia	Clostridiales	Lachnospiraceae	Lachnospiraceae_unclassified	Lachnospiraceae_unclassified	0	0	0.000171448	0	8.57241e-05	0.000400046	0	0	0.000142873	0	0	0.000371471	0.000171448	0.000228598	0.000285747	0.000857241	0.000371471	0.000114299
OTU390	Bacteria	Firmicutes	Clostridia	Clostridiales	Ruminococcaceae	GCA-900066225	GCA-900066225_unclassified	0.000228598	0.000200023	0.000228598	0.000628643	8.57241e-05	5.71494e-05	0.000285747	5.71494e-05	0.000114299	0	0.000285747	0	0	0.000657218	8.57241e-05	0.000342896	5.71494e-05	5.71494e-05
OTU391	Bacteria	Firmicutes	Clostridia	Clostridiales	Ruminococcaceae	Ruminococcus 1	Ruminococcus 1_unclassified	8.57241e-05	0.000114299	0.000257172	0.000257172	0.000285747	0.000114299	0.000314322	0	0.000285747	0	0	0	0.000200023	0.000114299	0.000514344	5.71494e-05	0.000857241	8.57241e-05
OTU392	Bacteria	Firmicutes	Clostridia	Clostridiales	Ruminococcaceae	Ruminococcaceae_unclassified	Ruminococcaceae_unclassified	0	0	0.000457195	0	0	0	0	0.00140016	0	0	0	0.000314322	0.000285747	0	5.71494e-05	0.000200023	0	5.71494e-05
OTU393	Bacteria	Firmicutes	Clostridia	Clostridiales	Ruminococcaceae	Ruminiclostridium 5	uncultured bacterium	0.000257172	0	0.000542919	0.00042862	0.000200023	0.000314322	0	0.000800091	0.000314322	0	0	0	0	0.000314322	0	8.57241e-05	0	0.000200023
OTU394	Bacteria	Firmicutes	Clostridia	Clostridiales	Lachnospiraceae	Lachnospiraceae NK4A136 group	Lachnospiraceae NK4A136 group_unclassified	0	0.000742942	0.00108584	0.00137159	0.00134301	2.85747e-05	0	0	0	0	0	0	0	0	0	0	0	0
OTU395	Bacteria	Actinobacteria	Coriobacteriia	Coriobacteriales	Eggerthellaceae	Enterorhabdus	uncultured bacterium	0.00222883	0.00102869	0.000828666	0.00048577	0.000371471	0.000114299	8.57241e-05	0	0	0	0	0	0	0	0	0	0	0
OTU396	Bacteria	Bacteroidetes	Bacteroidia	Bacteroidales	Bacteroidaceae	Bacteroides	Bacteroides_unclassified	0	0.00097154	0	0.000542919	0	0.00048577	0	0	0	0	0	0	0.000514344	0.00100011	0	0	0	0
OTU397	Bacteria	Firmicutes	Clostridia	Clostridiales	Christensenellaceae	Christensenellaceae R-7 group	Christensenellaceae R-7 group_unclassified	0.000342896	0.000371471	5.71494e-05	0.000114299	0	0.000342896	0.000314322	5.71494e-05	0.000600069	0.000171448	0.000200023	0.000314322	0.000342896	0.000114299	0.000114299	0.000142873	8.57241e-05	0.000314322
OTU398	Bacteria	Bacteroidetes	Bacteroidia	Bacteroidales	Rikenellaceae	Alistipes	Alistipes_unclassified	0.000342896	0.00042862	0.000371471	0.000342896	0.000771517	0.000400046	0.000142873	0.000142873	0.000171448	0.000171448	0	0	0.000228598	0.000142873	0	8.57241e-05	5.71494e-05	0.000114299
OTU399	Bacteria	Actinobacteria	Coriobacteriia	Coriobacteriales	Eggerthellaceae	Enterorhabdus	uncultured bacterium	0.000342896	0	0	5.71494e-05	8.57241e-05	0	0.000114299	0	0.000228598	0.000371471	0	0.000342896	0.00120014	2.85747e-05	0.000142873	0.000200023	2.85747e-05	0
OTU400	Bacteria	Firmicutes	Clostridia	Clostridiales	Ruminococcaceae	Harryflintia	uncultured bacterium	0.000142873	0	0	5.71494e-05	0	0	0.00091439	0.000228598	0	0	0	0	0	0	0.00117156	0.000714367	0	0
OTU401	Bacteria	Firmicutes	Clostridia	Clostridiales	Ruminococcaceae	Oscillibacter	uncultured bacterium	0.000285747	0	0.000400046	0.000514344	0.000257172	0.000200023	0	0.000285747	0	0	0.00042862	0	0.000114299	0.000142873	0	0	0.000371471	0
OTU402	Bacteria	Firmicutes	Clostridia	Clostridiales	Lachnospiraceae	Lachnospiraceae_unclassified	Lachnospiraceae_unclassified	0.000800091	0.00288604	0.000314322	0.00042862	0.000942965	0	0	0	0	0	0	0	0	0	0	0	0	0
OTU403	Bacteria	Actinobacteria	Coriobacteriia	Coriobacteriales	Eggerthellaceae	Enterorhabdus	Enterorhabdus_unclassified	0.000514344	0.00048577	0.000257172	5.71494e-05	0	8.57241e-05	0	0.000142873	8.57241e-05	0	0	0	0.000714367	0	0.000171448	8.57241e-05	0	0
OTU404	Bacteria	Firmicutes	Clostridia	Clostridiales	Ruminococcaceae	Ruminiclostridium 9	Ruminiclostridium 9_unclassified	0.000571494	0.000200023	8.57241e-05	5.71494e-05	0	0.000171448	0	0.000171448	0	0	0.00262887	0.00048577	2.85747e-05	0	0	0.000200023	0	0
OTU405	Bacteria	Bacteroidetes	Bacteroidia	Bacteroidales	Muribaculaceae	uncultured bacterium	uncultured bacterium	0	0	0	0	0.000371471	0.00245742	0	0.000742942	0	0	0	0	0	0	0	0	0	0
OTU406	Bacteria	Firmicutes	Clostridia	Clostridiales	Lachnospiraceae	Roseburia	uncultured bacterium	0.000114299	0.000171448	0.0020288	0	0.00217168	0.000200023	0	0	0.000114299	0	0	0	0	0	0	0	0	0
OTU407	Bacteria	Firmicutes	Clostridia	Clostridiales	Clostridiaceae 1	Candidatus Arthromitus	uncultured bacterium	0.00200023	8.57241e-05	0.000828666	0.000257172	0.000542919	0.000457195	0	0	0.000114299	0	0	0	0	0	0	0	0	0
OTU408	Bacteria	Firmicutes	Clostridia	Clostridiales	Lachnospiraceae	Lachnospiraceae_unclassified	Lachnospiraceae_unclassified	0.000457195	0.000771517	0.000628643	0.000457195	0.000657218	0.000771517	0	0	0	0	0	0	0	0.000200023	0.000142873	0	0	8.57241e-05
OTU409	Bacteria	Bacteroidetes	Bacteroidia	Bacteroidales	Muribaculaceae	uncultured Bacteroidales bacterium	uncultured Bacteroidales bacterium	0.000142873	0.000571494	0.00091439	0.000114299	0.000828666	0.00102869	0	0	0	0	0	0	0.000114299	0	0.000257172	0	0	8.57241e-05
OTU410	Bacteria	Bacteroidetes	Bacteroidia	Bacteroidales	Muribaculaceae	Muribaculaceae_unclassified	Muribaculaceae_unclassified	0	0.00140016	0.000828666	0.000514344	0.00131444	0.000828666	0	0	0	0	0	0	0	0	0	0	0	0
OTU411	Bacteria	Bacteroidetes	Bacteroidia	Bacteroidales	Muribaculaceae	uncultured bacterium	uncultured bacterium	0.000171448	0.000400046	0.000114299	0.000171448	0.00114299	0.000742942	0	0.000314322	0.000257172	0	0	0	0.000114299	0	0	0	0	0.000114299
OTU412	Bacteria	Firmicutes	Clostridia	Clostridiales	Ruminococcaceae	Ruminococcaceae UCG-005	Ruminococcaceae UCG-005_unclassified	0	0	0.000142873	0.000142873	0.000142873	0	0.000200023	0.000342896	0.000142873	0	0.000828666	0	5.71494e-05	0	0.000228598	0.000342896	0.000371471	0.000142873
OTU413	Bacteria	Firmicutes	Clostridia	Clostridiales	Clostridiales vadinBB60 group	uncultured bacterium	uncultured bacterium	0	0	0	0	0	0	0	5.71494e-05	0	2.85747e-05	0	0.000371471	0.000228598	0.000628643	0.000342896	0	0.000142873	0.000657218
OTU414	Bacteria	Firmicutes	Clostridia	Clostridiales	Clostridiales vadinBB60 group	uncultured bacterium	uncultured bacterium	0	0	0.000285747	0.000542919	0.000142873	5.71494e-05	0.000200023	0.000142873	8.57241e-05	0	0	0	0	0	0.000371471	0	0.000314322	0.000771517
OTU415	Bacteria	Firmicutes	Clostridia	Clostridiales	Lachnospiraceae	Roseburia	uncultured bacterium	0.000314322	0	0.000228598	0.00185736	0.000714367	0.000228598	0	5.71494e-05	0.000342896	0.000285747	0	0	0	0	0	0	0	0
OTU416	Bacteria	Bacteroidetes	Bacteroidia	Bacteroidales	Bacteroidaceae	Bacteroides	Bacteroides stercorirosoris	0.000171448	0.000371471	0.000142873	0.000114299	0	0	0	0	0	0	0	0	0.000657218	0.000285747	0	0.000342896	0.000114299	0.000285747
OTU417	Bacteria	Firmicutes	Erysipelotrichia	Erysipelotrichales	Erysipelotrichaceae	uncultured	uncultured bacterium	0.00342896	0	0.000314322	0	0.000400046	0.000142873	0	0	0	0	0	0	0	0	0	0	0	0.000171448
OTU418	Bacteria	Firmicutes	Clostridia	Clostridiales	Family XIII	Family XIII AD3011 group	Family XIII AD3011 group_unclassified	0.000285747	0.000400046	0.000142873	0.000542919	0.000171448	0.000257172	0.000371471	8.57241e-05	0.00042862	0.000142873	0	0.000200023	0.000200023	5.71494e-05	8.57241e-05	8.57241e-05	0	5.71494e-05
OTU419	Bacteria	Firmicutes	Clostridia	Clostridiales	Ruminococcaceae	uncultured	uncultured_unclassified	0	0.000400046	0.000771517	0.000371471	0	0.000228598	0	0.000314322	0	0	0.00048577	0	0.000200023	0	0.000514344	0	0	5.71494e-05
OTU420	Bacteria	Firmicutes	Clostridia	Clostridiales	Ruminococcaceae	Ruminococcaceae UCG-014	Ruminococcaceae UCG-014_unclassified	0	0	0	0	0	0	0	0.00048577	0	0.000514344	0	0	0.00091439	0	0	0.000114299	0	0
OTU421	Bacteria	Firmicutes	Clostridia	Clostridiales	Lachnospiraceae	Lachnospiraceae_unclassified	Lachnospiraceae_unclassified	0	0	8.57241e-05	0.000114299	0.000200023	0	0	0.00114299	0	0	0	0	0	0.000114299	8.57241e-05	0.000200023	0.000514344	0
[truncated: 418 more rows]
